# Supplementary material for: 2-Amino-5-methyl­pyridinium picolinate 0.63-hydrate
Source: Acta Crystallogr Sect E Struct Rep Online. 2010 May 22;66(Pt 6):o1420–1. doi: 10.1107/S1600536810018180 (PMC2979649; doi:10.1107/S1600536810018180)
Supplement: Supplementary file 1 [file e-66-o1420-sup1.cif]

##############################################################################
###                                                                        ###
###        Electronic paper (Acta Crystallographica Section E)             ###
###                                                                        ###
##############################################################################
#                                                                            #
# This CIF contains the data in a paper accepted for publication in Acta     #
# Crystallographica Section E. It conforms to the requirements of Notes      #
# for Authors for Section E, and has been peer reviewed under the auspices   #
# of the IUCr Commission on Journals.                                        #
#                                                                            #
# Full details of the Crystallographic Information File format               #
# are given in the paper "The Crystallographic Information File (CIF):       #
# a New Standard Archive File for Crystallography" by S. R. Hall, F. H.      #
# Allen and I. D. Brown [Acta Cryst. (1991), A47, 655-685].                  #
#                                                                            #
# The current version of the core CIF dictionary is obtainable from          #
# ftp://ftp.iucr.org/pub/cif_core.dic. The current version number is 2.4.    #
#                                                                            #
# Software is freely available for graphical display of the structure(s) in  #
# this CIF.  For information consult the CIF home page http://www.iucr.org/  #
# cif/home.html                                                              #
#                                                                            #
# This file may be used for bona fide research purposes within the           #
# scientific community so long as proper attribution is given to the journal # 
# article from which it was obtained.                                        #
#                                                                            #
##############################################################################
                                             
data_global
_audit_creation_method     'form.cif (version 2.0)'
_journal_data_validation_number     ?
_journal_date_recd_electronic     2010-05-13
_journal_date_accepted     2010-05-17
_journal_name_full     'Acta Crystallographica, Section E'
_journal_year     2010
_journal_volume     66
_journal_issue      6
_journal_page_first     o1420
_journal_page_last     o1421
_journal_paper_category     QO
_journal_coeditor_code     SJ5005
_publ_contact_author_name     'Prof. Fun, Hoong-Kun'
_publ_contact_author_address
;
      X-ray Crystallography Unit
      School of Physics
      Universiti Sains Malaysia
      11800 USM, Penang
      MALAYSIA
;
_publ_contact_author_email     hkfun@usm.my
_publ_contact_author_fax     '604 6579150'
_publ_contact_author_phone     '604 6533652'
_publ_section_title
;
2-Amino-5-methylpyridinium picolinate 1.25-hydrate
;
loop_
    _publ_author_name
    _publ_author_footnote
    _publ_author_address
    'Madhukar Hemamalini' ?
;
      X-ray Crystallography Unit
      School of Physics
      Universiti Sains Malaysia
      11800 USM, Penang
      Malaysia
;
    'Hoong-Kun Fun'
;
      Thomson Reuters ResearcherID: A-3561-2009.
;
;
      X-ray Crystallography Unit
      School of Physics
      Universiti Sains Malaysia
      11800 USM, Penang
      Malaysia
;
data_I
_audit_creation_method     SHELXL-97
_chemical_name_systematic
;
2-Amino-5-methylpyridinium pyridine-2-carboxylate 1.25-hydrate
;
_chemical_name_common
;
2-amino-5-methylpyridinium picolinate 1.25-hydrate
;
_chemical_formula_moiety     'C6 H9 N2 +, C6 H4 N O2 -, 1.25(H2 O)'
_chemical_formula_sum     'C12 H14.25 N3 O2.63'
_chemical_formula_iupac     'C6 H9 N2 +, C6 H4 N O2 -, 1.25H2 O'
_chemical_formula_weight     242.51
_chemical_melting_point     ?
_symmetry_cell_setting     Orthorhombic
_symmetry_space_group_name_H-M     'P 21 21 21'
_symmetry_space_group_name_Hall     'P 2ac 2ab'
loop_
    _symmetry_equiv_pos_as_xyz
    'x, y, z'
    '-x+1/2, -y, z+1/2'
    '-x, y+1/2, -z+1/2'
    'x+1/2, -y+1/2, -z'
_cell_length_a     12.126(3)
_cell_length_b     13.842(3)
_cell_length_c     14.318(3)
_cell_angle_alpha     90.00
_cell_angle_beta     90.00
_cell_angle_gamma     90.00
_cell_volume     2403.4(10)
_cell_formula_units_Z     8
_cell_measurement_reflns_used     7433
_cell_measurement_theta_min     2.23
_cell_measurement_theta_max     29.75
_cell_measurement_temperature     100.00(10)
_exptl_crystal_description     block
_exptl_crystal_colour     colourless
_exptl_crystal_size_max     0.28
_exptl_crystal_size_mid     0.20
_exptl_crystal_size_min     0.09
_exptl_crystal_density_diffrn     1.340
_exptl_crystal_density_meas     ?
_exptl_crystal_density_method     'not measured'
_exptl_crystal_F_000     1026
_exptl_absorpt_coefficient_mu     0.097
_exptl_absorpt_correction_type     multi-scan
_exptl_absorpt_process_details     '(SADABS; Bruker, 2009)'
_exptl_absorpt_correction_T_min     0.9734
_exptl_absorpt_correction_T_max     0.9910
_exptl_special_details
;
The crystal was placed in the cold stream of an Oxford Cryosystems Cobra
open-flow nitrogen cryostat (Cosier & Glazer, 1986) operating at
100.0(1) K.
;
_diffrn_ambient_temperature     100.00(10)
_diffrn_radiation_type     MoK\a
_diffrn_radiation_wavelength     0.71073
_diffrn_radiation_source     'fine-focus sealed tube'
_diffrn_radiation_monochromator     graphite
_diffrn_measurement_device_type
;
Bruker APEXII DUO CCD area-detector diffractometer
;
_diffrn_measurement_method     '\f and \w scans'
_diffrn_detector_area_resol_mean     .
_diffrn_reflns_number     50363
_diffrn_reflns_av_R_equivalents     0.0682
_diffrn_reflns_av_sigmaI/netI     0.0291
_diffrn_reflns_theta_min     2.20
_diffrn_reflns_theta_max     30.22
_diffrn_reflns_theta_full     30.22
_diffrn_measured_fraction_theta_max     0.994
_diffrn_measured_fraction_theta_full     0.994
_diffrn_reflns_limit_h_min     -17
_diffrn_reflns_limit_h_max     17
_diffrn_reflns_limit_k_min     -19
_diffrn_reflns_limit_k_max     19
_diffrn_reflns_limit_l_min     -20
_diffrn_reflns_limit_l_max     20
_diffrn_standards_number     0
_diffrn_standards_interval_count     .
_diffrn_standards_interval_time     .
_diffrn_standards_decay_%     ?
_refine_special_details
;
 Refinement of F^2^ against ALL reflections.  The weighted R-factor wR and
 goodness of fit S are based on F^2^, conventional R-factors R are based
 on F, with F set to zero for negative F^2^. The threshold expression of
 F^2^ > 2\s(F^2^) is used only for calculating R-factors(gt) etc. and is
 not relevant to the choice of reflections for refinement.  R-factors based
 on F^2^ are statistically about twice as large as those based on F, and R-
 factors based on ALL data will be even larger.
;
_reflns_number_total     3955
_reflns_number_gt     3119
_reflns_threshold_expression     I>2\s(I)
_refine_ls_structure_factor_coef     Fsqd
_refine_ls_matrix_type     full
_refine_ls_R_factor_all     0.0699
_refine_ls_R_factor_gt     0.0461
_refine_ls_wR_factor_gt     0.1168
_refine_ls_wR_factor_ref     0.1407
_refine_ls_goodness_of_fit_ref     1.085
_refine_ls_restrained_S_all     1.085
_refine_ls_number_reflns     3955
_refine_ls_number_parameters     353
_refine_ls_number_restraints     0
_refine_ls_hydrogen_treatment     mixed
_refine_ls_weighting_scheme     calc
_refine_ls_weighting_details
         'calc w=1/[\s^2^(Fo^2^)+(0.0779P)^2^+0.4137P] where P=(Fo^2^+2Fc^2^)/3'
_atom_sites_solution_hydrogens     geom
_atom_sites_solution_primary     direct
_atom_sites_solution_secondary     difmap
_refine_ls_shift/su_max     0.001
_refine_ls_shift/su_max_lt     0.001
_refine_ls_shift/su_mean     0.000
_refine_diff_density_max     0.333
_refine_diff_density_min     -0.349
_refine_ls_extinction_method     none
_refine_ls_extinction_coef     ?
loop_
    _atom_type_symbol
    _atom_type_description
    _atom_type_scat_dispersion_real
    _atom_type_scat_dispersion_imag
    _atom_type_scat_source
    'C' 'C' 0.0033 0.0000
                         'International Tables Vol C Tables 4.2.6.8 and 6.1.1.4'
    'H' 'H' 0.0000 0.0000
                         'International Tables Vol C Tables 4.2.6.8 and 6.1.1.4'
    'N' 'N' 0.0061 0.0000
                         'International Tables Vol C Tables 4.2.6.8 and 6.1.1.4'
    'O' 'O' 0.0106 0.0000
                         'International Tables Vol C Tables 4.2.6.8 and 6.1.1.4'
_computing_data_collection     'APEX2 (Bruker, 2009)'
_computing_cell_refinement     'SAINT (Bruker, 2009)'
_computing_data_reduction     'SAINT (Bruker, 2009)'
_computing_structure_solution     'SHELXTL (Sheldrick, 2008)'
_computing_structure_refinement     'SHELXTL (Sheldrick, 2008)'
_computing_molecular_graphics     'SHELXTL (Sheldrick, 2008)'
_computing_publication_material
                             'SHELXTL (Sheldrick, 2008) and PLATON (Spek, 2009)'
loop_
    _atom_site_type_symbol
    _atom_site_label
    _atom_site_fract_x
    _atom_site_fract_y
    _atom_site_fract_z
    _atom_site_U_iso_or_equiv
    _atom_site_adp_type
    _atom_site_calc_flag
    _atom_site_refinement_flags
    _atom_site_occupancy
    _atom_site_disorder_assembly
    _atom_site_disorder_group
    N N1A 0.97657(16) 0.86544(15) 0.09594(13) 0.0235(4) Uani d . 1 . .
    N N2A 0.98590(18) 0.69933(17) 0.08274(15) 0.0291(5) Uani d . 1 . .
    C C1A 0.93479(19) 0.78196(18) 0.06311(15) 0.0231(4) Uani d . 1 . .
    C C2A 0.83756(19) 0.78782(18) 0.00781(17) 0.0253(5) Uani d . 1 . .
    H H2AA 0.8060 0.7319 -0.0162 0.030 Uiso calc R 1 . .
    C C3A 0.79046(19) 0.87571(18) -0.01001(17) 0.0257(5) Uani d . 1 . .
    H H3AA 0.7273 0.8789 -0.0467 0.031 Uiso calc R 1 . .
    C C4A 0.83615(19) 0.96169(17) 0.02636(17) 0.0247(5) Uani d . 1 . .
    C C5A 0.92944(19) 0.95332(17) 0.07947(16) 0.0238(5) Uani d . 1 . .
    H H5AA 0.9613 1.0085 0.1048 0.029 Uiso calc R 1 . .
    C C6A 0.7824(2) 1.05808(19) 0.01044(19) 0.0306(5) Uani d . 1 . .
    H H6AA 0.8170 1.1058 0.0493 0.046 Uiso calc R 1 . .
    H H6AB 0.7055 1.0539 0.0258 0.046 Uiso calc R 1 . .
    H H6AC 0.7904 1.0761 -0.0539 0.046 Uiso calc R 1 . .
    O O1A 1.0576(2) 0.51193(14) 0.1466(2) 0.0585(8) Uani d . 1 . .
    O O2A 1.06051(16) 0.35162(13) 0.15326(14) 0.0349(4) Uani d . 1 . .
    N N3A 0.8965(2) 0.50822(17) 0.01507(19) 0.0407(6) Uani d . 1 . .
    C C7A 0.8132(2) 0.5040(2) -0.0465(2) 0.0425(7) Uani d . 1 . .
    H H7AA 0.7946 0.5602 -0.0785 0.051 Uiso calc R 1 . .
    C C8A 0.7533(2) 0.4213(2) -0.0653(2) 0.0373(6) Uani d . 1 . .
    H H8AA 0.6959 0.4219 -0.1084 0.045 Uiso calc R 1 . .
    C C9A 0.7809(2) 0.3379(2) -0.0184(2) 0.0332(6) Uani d . 1 . .
    H H9AA 0.7420 0.2811 -0.0288 0.040 Uiso calc R 1 . .
    C C10A 0.8683(2) 0.34009(19) 0.04496(18) 0.0280(5) Uani d . 1 . .
    H H10A 0.8890 0.2846 0.0771 0.034 Uiso calc R 1 . .
    C C11A 0.9239(2) 0.42690(18) 0.05917(18) 0.0282(5) Uani d . 1 . .
    C C12A 1.0218(2) 0.43223(19) 0.1257(2) 0.0319(5) Uani d . 1 . .
    N N1B 0.24603(16) 0.35896(15) 0.24965(14) 0.0233(4) Uani d . 1 . .
    N N2B 0.25938(19) 0.52545(16) 0.24544(15) 0.0271(4) Uani d . 1 . .
    C C1B 0.29982(19) 0.44099(17) 0.27328(16) 0.0230(4) Uani d . 1 . .
    C C2B 0.39853(18) 0.43069(17) 0.32614(17) 0.0251(5) Uani d . 1 . .
    H H2BA 0.4384 0.4851 0.3438 0.030 Uiso calc R 1 . .
    C C3B 0.4344(2) 0.34168(19) 0.35063(18) 0.0280(5) Uani d . 1 . .
    H H3BA 0.4989 0.3362 0.3853 0.034 Uiso calc R 1 . .
    C C4B 0.3767(2) 0.25626(18) 0.32509(17) 0.0276(5) Uani d . 1 . .
    C C5B 0.2821(2) 0.26944(17) 0.27415(17) 0.0251(5) Uani d . 1 . .
    H H5BA 0.2415 0.2157 0.2559 0.030 Uiso calc R 1 . .
    C C6B 0.4152(3) 0.15790(19) 0.3523(2) 0.0392(7) Uani d . 1 . .
    H H6BA 0.3732 0.1102 0.3191 0.059 Uiso calc R 1 . .
    H H6BB 0.4052 0.1491 0.4182 0.059 Uiso calc R 1 . .
    H H6BC 0.4919 0.1511 0.3371 0.059 Uiso calc R 1 . .
    O O1B 0.16897(15) 0.71003(12) 0.20473(13) 0.0300(4) Uani d . 1 . .
    O O2B 0.16686(15) 0.87068(13) 0.18961(13) 0.0310(4) Uani d . 1 . .
    N N3B 0.35568(17) 0.71727(15) 0.30874(15) 0.0279(4) Uani d . 1 . .
    C C7B 0.4429(2) 0.72461(19) 0.3658(2) 0.0358(6) Uani d . 1 . .
    H H7BA 0.4767 0.6679 0.3857 0.043 Uiso calc R 1 . .
    C C8B 0.4858(2) 0.8121(2) 0.3969(2) 0.0373(6) Uani d . 1 . .
    H H8BA 0.5458 0.8134 0.4373 0.045 Uiso calc R 1 . .
    C C9B 0.4378(2) 0.89624(19) 0.36688(19) 0.0332(6) Uani d . 1 . .
    H H9BA 0.4650 0.9558 0.3860 0.040 Uiso calc R 1 . .
    C C10B 0.3477(2) 0.89054(18) 0.30724(17) 0.0271(5) Uani d . 1 . .
    H H10B 0.3142 0.9465 0.2851 0.033 Uiso calc R 1 . .
    C C11B 0.30822(18) 0.80070(17) 0.28102(16) 0.0227(4) Uani d . 1 . .
    C C12B 0.20592(18) 0.79216(17) 0.21971(16) 0.0222(4) Uani d . 1 . .
    O O1W 0.1654(5) 0.0578(4) 0.2767(5) 0.0227(12) Uani d P 0.25 . .
    H H1W1 0.1196 0.0966 0.2937 0.034 Uiso d PR 0.25 . .
    H H2W1 0.1398 0.0069 0.2582 0.034 Uiso d PR 0.25 . .
    O O2W 0.0279(3) 0.15220(18) 0.17835(19) 0.0758(10) Uani d . 1 . .
    H H1W2 -0.0219 0.1402 0.2150 0.114 Uiso d R 1 . .
    H H2W2 0.0312 0.2103 0.1667 0.114 Uiso d R 1 . .
    H H1NA 1.044(3) 0.858(3) 0.131(3) 0.050(10) Uiso d . 1 . .
    H H2NA 1.049(3) 0.702(3) 0.124(3) 0.060(11) Uiso d . 1 . .
    H H3NA 0.959(3) 0.638(2) 0.064(2) 0.034(8) Uiso d . 1 . .
    H H1NB 0.177(3) 0.359(3) 0.219(3) 0.061(11) Uiso d . 1 . .
    H H2NB 0.292(3) 0.574(2) 0.263(2) 0.037(9) Uiso d . 1 . .
    H H3NB 0.193(3) 0.525(3) 0.212(2) 0.045(9) Uiso d . 1 . .
loop_
    _atom_site_aniso_label
    _atom_site_aniso_U_11
    _atom_site_aniso_U_22
    _atom_site_aniso_U_33
    _atom_site_aniso_U_12
    _atom_site_aniso_U_13
    _atom_site_aniso_U_23
    N1A 0.0208(9) 0.0264(10) 0.0232(9) 0.0005(8) -0.0022(8) 0.0015(8)
    N2A 0.0295(10) 0.0258(11) 0.0318(11) 0.0013(9) -0.0059(9) 0.0014(9)
    C1A 0.0233(10) 0.0254(11) 0.0206(10) 0.0000(9) 0.0007(9) 0.0010(9)
    C2A 0.0242(10) 0.0245(11) 0.0274(11) -0.0028(9) -0.0029(9) -0.0013(9)
    C3A 0.0205(10) 0.0314(12) 0.0253(11) -0.0022(9) -0.0019(9) 0.0026(9)
    C4A 0.0231(10) 0.0248(11) 0.0263(11) 0.0013(9) 0.0032(9) 0.0031(9)
    C5A 0.0240(10) 0.0217(11) 0.0257(11) -0.0007(9) 0.0002(9) -0.0008(9)
    C6A 0.0275(11) 0.0281(12) 0.0361(13) 0.0001(10) -0.0007(10) 0.0047(11)
    O1A 0.0586(14) 0.0248(10) 0.0922(19) -0.0069(10) -0.0532(14) 0.0083(11)
    O2A 0.0308(9) 0.0263(9) 0.0475(11) -0.0005(7) -0.0147(8) 0.0024(8)
    N3A 0.0420(13) 0.0305(12) 0.0495(14) -0.0023(10) -0.0252(12) 0.0033(11)
    C7A 0.0435(16) 0.0355(15) 0.0483(16) 0.0052(13) -0.0225(14) 0.0034(13)
    C8A 0.0311(13) 0.0435(16) 0.0373(14) 0.0067(12) -0.0122(11) -0.0120(12)
    C9A 0.0267(12) 0.0338(14) 0.0392(14) -0.0009(10) -0.0045(11) -0.0136(11)
    C10A 0.0242(11) 0.0293(12) 0.0305(12) 0.0010(10) 0.0006(9) -0.0032(10)
    C11A 0.0265(11) 0.0263(12) 0.0318(12) -0.0001(10) -0.0057(10) -0.0009(10)
    C12A 0.0298(12) 0.0253(12) 0.0407(14) -0.0018(10) -0.0125(11) 0.0017(11)
    N1B 0.0228(9) 0.0216(10) 0.0255(9) 0.0017(8) -0.0028(8) -0.0009(8)
    N2B 0.0292(10) 0.0215(10) 0.0305(11) 0.0005(9) -0.0057(9) 0.0004(8)
    C1B 0.0225(10) 0.0235(11) 0.0230(10) 0.0006(9) 0.0019(8) 0.0003(9)
    C2B 0.0209(10) 0.0249(11) 0.0294(12) -0.0010(9) -0.0036(9) -0.0018(9)
    C3B 0.0246(11) 0.0298(13) 0.0295(12) 0.0024(9) -0.0051(9) 0.0019(10)
    C4B 0.0300(12) 0.0246(11) 0.0281(11) 0.0028(10) -0.0030(10) 0.0016(9)
    C5B 0.0277(11) 0.0208(11) 0.0268(11) -0.0004(9) -0.0017(9) -0.0001(9)
    C6B 0.0436(15) 0.0250(12) 0.0490(16) 0.0054(12) -0.0147(13) 0.0054(12)
    O1B 0.0288(8) 0.0233(8) 0.0378(10) 0.0010(7) -0.0088(8) -0.0037(7)
    O2B 0.0280(8) 0.0267(9) 0.0382(10) -0.0038(7) -0.0098(8) 0.0084(8)
    N3B 0.0256(10) 0.0254(10) 0.0327(10) -0.0018(8) -0.0074(8) 0.0038(8)
    C7B 0.0348(13) 0.0256(13) 0.0470(15) -0.0031(11) -0.0183(12) 0.0069(11)
    C8B 0.0367(13) 0.0322(14) 0.0432(15) -0.0102(12) -0.0176(12) 0.0065(12)
    C9B 0.0376(14) 0.0236(12) 0.0385(14) -0.0115(10) -0.0126(12) 0.0055(11)
    C10B 0.0294(12) 0.0200(11) 0.0320(12) -0.0043(9) -0.0048(10) 0.0048(9)
    C11B 0.0207(10) 0.0246(11) 0.0227(10) -0.0032(9) 0.0004(8) 0.0026(9)
    C12B 0.0206(9) 0.0237(11) 0.0222(10) -0.0007(9) 0.0007(8) 0.0016(9)
    O1W 0.018(3) 0.017(3) 0.032(3) 0.000(2) 0.005(3) -0.001(3)
    O2W 0.122(3) 0.0424(13) 0.0626(15) -0.0350(16) 0.0451(17) -0.0191(12)
_geom_special_details
;
 All s.u.'s (except the s.u. in the dihedral angle between two l.s. planes)
 are estimated using the full covariance matrix.  The cell s.u.'s are taken
 into account individually in the estimation of s.u.'s in distances, angles
 and torsion angles; correlations between s.u.'s in cell parameters are only
 used when they are defined by crystal symmetry.  An approximate (isotropic)
 treatment of cell s.u.'s is used for estimating s.u.'s involving l.s. planes.
;
loop_
    _geom_bond_atom_site_label_1
    _geom_bond_atom_site_label_2
    _geom_bond_site_symmetry_2
    _geom_bond_distance
    _geom_bond_publ_flag
    N1A C1A . 1.347(3) ?
    N1A C5A . 1.365(3) ?
    N1A H1NA . 0.97(4) ?
    N2A C1A . 1.331(3) ?
    N2A H2NA . 0.96(4) ?
    N2A H3NA . 0.94(3) ?
    C1A C2A . 1.423(3) ?
    C2A C3A . 1.368(3) ?
    C2A H2AA . 0.9300 ?
    C3A C4A . 1.412(3) ?
    C3A H3AA . 0.9300 ?
    C4A C5A . 1.368(3) ?
    C4A C6A . 1.502(3) ?
    C5A H5AA . 0.9300 ?
    C6A H6AA . 0.9600 ?
    C6A H6AB . 0.9600 ?
    C6A H6AC . 0.9600 ?
    O1A C12A . 1.223(3) ?
    O2A C12A . 1.273(3) ?
    N3A C11A . 1.333(3) ?
    N3A C7A . 1.343(3) ?
    C7A C8A . 1.382(4) ?
    C7A H7AA . 0.9300 ?
    C8A C9A . 1.376(4) ?
    C8A H8AA . 0.9300 ?
    C9A C10A . 1.395(3) ?
    C9A H9AA . 0.9300 ?
    C10A C11A . 1.393(3) ?
    C10A H10A . 0.9300 ?
    C11A C12A . 1.523(3) ?
    N1B C1B . 1.353(3) ?
    N1B C5B . 1.360(3) ?
    N1B H1NB . 0.95(4) ?
    N2B C1B . 1.329(3) ?
    N2B H2NB . 0.82(3) ?
    N2B H3NB . 0.93(3) ?
    C1B C2B . 1.423(3) ?
    C2B C3B . 1.353(3) ?
    C2B H2BA . 0.9300 ?
    C3B C4B . 1.421(4) ?
    C3B H3BA . 0.9300 ?
    C4B C5B . 1.371(3) ?
    C4B C6B . 1.491(3) ?
    C5B H5BA . 0.9300 ?
    C6B H6BA . 0.9600 ?
    C6B H6BB . 0.9600 ?
    C6B H6BC . 0.9600 ?
    O1B C12B . 1.241(3) ?
    O2B C12B . 1.262(3) ?
    N3B C7B . 1.340(3) ?
    N3B C11B . 1.350(3) ?
    C7B C8B . 1.391(4) ?
    C7B H7BA . 0.9300 ?
    C8B C9B . 1.372(4) ?
    C8B H8BA . 0.9300 ?
    C9B C10B . 1.389(3) ?
    C9B H9BA . 0.9300 ?
    C10B C11B . 1.384(3) ?
    C10B H10B . 0.9300 ?
    C11B C12B . 1.524(3) ?
    O1W H1W1 . 0.8098 ?
    O1W H2W1 . 0.8148 ?
    O2W H1W2 . 0.8172 ?
    O2W H2W2 . 0.8226 ?
loop_
    _geom_angle_atom_site_label_1
    _geom_angle_atom_site_label_2
    _geom_angle_atom_site_label_3
    _geom_angle_site_symmetry_1
    _geom_angle_site_symmetry_3
    _geom_angle
    _geom_angle_publ_flag
    C1A N1A C5A . . 123.2(2) ?
    C1A N1A H1NA . . 114(2) ?
    C5A N1A H1NA . . 122(2) ?
    C1A N2A H2NA . . 118(2) ?
    C1A N2A H3NA . . 123.3(19) ?
    H2NA N2A H3NA . . 119(3) ?
    N2A C1A N1A . . 119.2(2) ?
    N2A C1A C2A . . 123.5(2) ?
    N1A C1A C2A . . 117.2(2) ?
    C3A C2A C1A . . 120.0(2) ?
    C3A C2A H2AA . . 120.0 ?
    C1A C2A H2AA . . 120.0 ?
    C2A C3A C4A . . 121.1(2) ?
    C2A C3A H3AA . . 119.4 ?
    C4A C3A H3AA . . 119.4 ?
    C5A C4A C3A . . 117.3(2) ?
    C5A C4A C6A . . 121.2(2) ?
    C3A C4A C6A . . 121.5(2) ?
    N1A C5A C4A . . 121.2(2) ?
    N1A C5A H5AA . . 119.4 ?
    C4A C5A H5AA . . 119.4 ?
    C4A C6A H6AA . . 109.5 ?
    C4A C6A H6AB . . 109.5 ?
    H6AA C6A H6AB . . 109.5 ?
    C4A C6A H6AC . . 109.5 ?
    H6AA C6A H6AC . . 109.5 ?
    H6AB C6A H6AC . . 109.5 ?
    C11A N3A C7A . . 117.5(2) ?
    N3A C7A C8A . . 124.0(3) ?
    N3A C7A H7AA . . 118.0 ?
    C8A C7A H7AA . . 118.0 ?
    C9A C8A C7A . . 118.1(2) ?
    C9A C8A H8AA . . 120.9 ?
    C7A C8A H8AA . . 120.9 ?
    C8A C9A C10A . . 119.0(2) ?
    C8A C9A H9AA . . 120.5 ?
    C10A C9A H9AA . . 120.5 ?
    C11A C10A C9A . . 118.8(2) ?
    C11A C10A H10A . . 120.6 ?
    C9A C10A H10A . . 120.6 ?
    N3A C11A C10A . . 122.6(2) ?
    N3A C11A C12A . . 116.7(2) ?
    C10A C11A C12A . . 120.7(2) ?
    O1A C12A O2A . . 125.7(2) ?
    O1A C12A C11A . . 118.3(2) ?
    O2A C12A C11A . . 116.0(2) ?
    C1B N1B C5B . . 123.0(2) ?
    C1B N1B H1NB . . 123(2) ?
    C5B N1B H1NB . . 114(2) ?
    C1B N2B H2NB . . 117(2) ?
    C1B N2B H3NB . . 117(2) ?
    H2NB N2B H3NB . . 126(3) ?
    N2B C1B N1B . . 119.1(2) ?
    N2B C1B C2B . . 123.9(2) ?
    N1B C1B C2B . . 117.0(2) ?
    C3B C2B C1B . . 119.9(2) ?
    C3B C2B H2BA . . 120.0 ?
    C1B C2B H2BA . . 120.0 ?
    C2B C3B C4B . . 122.2(2) ?
    C2B C3B H3BA . . 118.9 ?
    C4B C3B H3BA . . 118.9 ?
    C5B C4B C3B . . 116.0(2) ?
    C5B C4B C6B . . 121.5(2) ?
    C3B C4B C6B . . 122.6(2) ?
    N1B C5B C4B . . 121.8(2) ?
    N1B C5B H5BA . . 119.1 ?
    C4B C5B H5BA . . 119.1 ?
    C4B C6B H6BA . . 109.5 ?
    C4B C6B H6BB . . 109.5 ?
    H6BA C6B H6BB . . 109.5 ?
    C4B C6B H6BC . . 109.5 ?
    H6BA C6B H6BC . . 109.5 ?
    H6BB C6B H6BC . . 109.5 ?
    C7B N3B C11B . . 116.8(2) ?
    N3B C7B C8B . . 123.8(2) ?
    N3B C7B H7BA . . 118.1 ?
    C8B C7B H7BA . . 118.1 ?
    C9B C8B C7B . . 118.7(2) ?
    C9B C8B H8BA . . 120.7 ?
    C7B C8B H8BA . . 120.7 ?
    C8B C9B C10B . . 118.6(2) ?
    C8B C9B H9BA . . 120.7 ?
    C10B C9B H9BA . . 120.7 ?
    C11B C10B C9B . . 119.3(2) ?
    C11B C10B H10B . . 120.3 ?
    C9B C10B H10B . . 120.3 ?
    N3B C11B C10B . . 122.8(2) ?
    N3B C11B C12B . . 116.7(2) ?
    C10B C11B C12B . . 120.5(2) ?
    O1B C12B O2B . . 126.5(2) ?
    O1B C12B C11B . . 117.7(2) ?
    O2B C12B C11B . . 115.8(2) ?
    H1W1 O1W H2W1 . . 114.2 ?
    H1W2 O2W H2W2 . . 111.4 ?
loop_
    _geom_torsion_atom_site_label_1
    _geom_torsion_atom_site_label_2
    _geom_torsion_atom_site_label_3
    _geom_torsion_atom_site_label_4
    _geom_torsion_site_symmetry_1
    _geom_torsion_site_symmetry_2
    _geom_torsion_site_symmetry_3
    _geom_torsion_site_symmetry_4
    _geom_torsion
    _geom_torsion_publ_flag
    C5A N1A C1A N2A . . . . -179.8(2) ?
    C5A N1A C1A C2A . . . . 0.8(3) ?
    N2A C1A C2A C3A . . . . -179.4(2) ?
    N1A C1A C2A C3A . . . . 0.0(3) ?
    C1A C2A C3A C4A . . . . -0.6(4) ?
    C2A C3A C4A C5A . . . . 0.4(3) ?
    C2A C3A C4A C6A . . . . -177.5(2) ?
    C1A N1A C5A C4A . . . . -1.0(3) ?
    C3A C4A C5A N1A . . . . 0.4(3) ?
    C6A C4A C5A N1A . . . . 178.3(2) ?
    C11A N3A C7A C8A . . . . 1.3(5) ?
    N3A C7A C8A C9A . . . . -0.3(5) ?
    C7A C8A C9A C10A . . . . -0.6(4) ?
    C8A C9A C10A C11A . . . . 0.6(4) ?
    C7A N3A C11A C10A . . . . -1.4(4) ?
    C7A N3A C11A C12A . . . . 177.5(3) ?
    C9A C10A C11A N3A . . . . 0.5(4) ?
    C9A C10A C11A C12A . . . . -178.3(2) ?
    N3A C11A C12A O1A . . . . 11.8(4) ?
    C10A C11A C12A O1A . . . . -169.3(3) ?
    N3A C11A C12A O2A . . . . -166.9(3) ?
    C10A C11A C12A O2A . . . . 12.0(4) ?
    C5B N1B C1B N2B . . . . 179.2(2) ?
    C5B N1B C1B C2B . . . . 0.1(3) ?
    N2B C1B C2B C3B . . . . -179.2(2) ?
    N1B C1B C2B C3B . . . . -0.2(3) ?
    C1B C2B C3B C4B . . . . 0.2(4) ?
    C2B C3B C4B C5B . . . . -0.1(4) ?
    C2B C3B C4B C6B . . . . -179.6(3) ?
    C1B N1B C5B C4B . . . . 0.0(4) ?
    C3B C4B C5B N1B . . . . 0.0(4) ?
    C6B C4B C5B N1B . . . . 179.5(2) ?
    C11B N3B C7B C8B . . . . 0.0(4) ?
    N3B C7B C8B C9B . . . . -1.1(5) ?
    C7B C8B C9B C10B . . . . 0.6(4) ?
    C8B C9B C10B C11B . . . . 0.9(4) ?
    C7B N3B C11B C10B . . . . 1.6(4) ?
    C7B N3B C11B C12B . . . . -177.3(2) ?
    C9B C10B C11B N3B . . . . -2.1(4) ?
    C9B C10B C11B C12B . . . . 176.8(2) ?
    N3B C11B C12B O1B . . . . 4.8(3) ?
    C10B C11B C12B O1B . . . . -174.2(2) ?
    N3B C11B C12B O2B . . . . -175.6(2) ?
    C10B C11B C12B O2B . . . . 5.4(3) ?
loop_
    _geom_hbond_atom_site_label_D
    _geom_hbond_atom_site_label_H
    _geom_hbond_atom_site_label_A
    _geom_hbond_site_symmetry_A
    _geom_hbond_distance_DH
    _geom_hbond_distance_HA
    _geom_hbond_distance_DA
    _geom_hbond_angle_DHA
    _geom_hbond_publ_flag
    O2W H2W2 O2A 1_455 0.8200 2.0000 2.812(2) 170.00 yes
    N1A H1NA O2B 1_655 0.99(2) 1.69(2) 2.669(2) 170(2) yes
    N2A H2NA O1B 1_655 0.94(3) 1.89(3) 2.829(2) 178(3) yes
    N2A H3NA N3A . 0.94(3) 2.08(3) 3.019(3) 177(2) yes
    N1B H1NB O2A 1_455 0.96(3) 1.68(3) 2.642(2) 173(3) yes
    N2B H2NB N3B . 0.83(3) 2.22(3) 3.040(2) 173(2) yes
    N2B H3NB O1A 1_455 0.93(2) 1.90(2) 2.831(3) 175(2) yes
    C5A H5AA O2W 1_665 0.9300 2.3900 3.319(3) 175.00 yes
    C7A H7AA O2B 4_565 0.9300 2.4200 3.217(3) 144.00 yes
    C8A H8AA O2W 4_555 0.9300 2.5000 3.339(3) 151.00 yes
