# Supplementary material for: 2-Amino-5-methyl­pyridinium picolinate 0.63-hydrate
Source: Acta Crystallogr Sect E Struct Rep Online. 2010 May 22;66(Pt 6):o1420–1. doi: 10.1107/S1600536810018180 (PMC2979649; doi:10.1107/S1600536810018180)
Supplement: Supplementary file 2 [file e-66-o1420-Isup2.hkl]

#
# h,k,l, Fc-squared, Fo-squared, sigma(Fo-squared) and status flag
#
data_I
_shelx_title ' h58m in P2(1)2(1)2(1) (100K)'
_shelx_refln_list_code          4
_shelx_F_calc_maximum      323.95
_exptl_crystal_F_000      1026.00
_reflns_d_resolution_high  0.7061
 
loop_
 _symmetry_equiv_pos_as_xyz
 'x, y, z'
 '-x+1/2, -y, z+1/2'
 '-x, y+1/2, -z+1/2'
 'x+1/2, -y+1/2, -z'
 
_cell_length_a    12.1263
_cell_length_b    13.8423
_cell_length_c    14.3181
_cell_angle_alpha  90.000
_cell_angle_beta   90.000
_cell_angle_gamma  90.000
 
_shelx_F_squared_multiplier     1.000
 
loop_
 _refln_index_h
 _refln_index_k
 _refln_index_l
 _refln_F_squared_calc
 _refln_F_squared_meas
 _refln_F_squared_sigma
 _refln_observed_status
   2   0   0      159.80      166.49      4.53 o
   4   0   0     3682.22     3241.50     40.68 o
   6   0   0        1.11       -1.89      1.89 o
   8   0   0     1861.04     2001.58     30.82 o
  10   0   0      335.34      346.29     13.88 o
  12   0   0      158.29      158.54     13.03 o
  14   0   0      239.04      234.88     27.84 o
  16   0   0        8.28       -6.45     13.20 o
   1   1   0     1559.67     1277.39     32.96 o
   2   1   0        3.20        5.12      1.54 o
   3   1   0      410.09      341.78      5.46 o
   4   1   0     4864.99     4828.42     43.15 o
   5   1   0     5283.20     5091.64     43.54 o
   6   1   0     1914.19     2072.87     18.55 o
   7   1   0       88.34       85.80      4.08 o
   8   1   0     2837.53     3007.96     37.48 o
   9   1   0       17.79        0.79      4.25 o
  10   1   0        0.05       -4.93      4.93 o
  11   1   0        0.72       -2.62      4.50 o
  12   1   0        0.09       -0.75      5.41 o
  13   1   0       34.55       31.33      7.33 o
  14   1   0       17.83       -2.35      6.96 o
  15   1   0        3.23        9.83      8.10 o
  16   1   0       40.17       19.90     10.43 o
  17   1   0        1.83      -10.43     10.43 o
   0   2   0     2454.91     2186.95     50.62 o
   1   2   0      657.94      612.11      9.09 o
   2   2   0     1016.96      954.39      9.35 o
   3   2   0      957.53      906.27     12.89 o
   4   2   0        2.93        2.81      2.16 o
   5   2   0      283.80      291.62      5.61 o
   6   2   0     2749.98     2786.68     25.37 o
   7   2   0      170.09      175.51      5.24 o
   8   2   0       50.76       69.00      5.80 o
   9   2   0       30.62       23.47      3.76 o
  10   2   0       26.96       42.09      5.78 o
  11   2   0      144.29      131.91      8.55 o
  12   2   0      103.75      116.74     10.18 o
  13   2   0      106.68      103.18      8.72 o
  14   2   0      184.06      187.85     14.55 o
  15   2   0        1.63       -7.37      7.37 o
  16   2   0       12.91       -2.80     10.99 o
  17   2   0        5.19       -9.78     10.87 o
   1   3   0     1193.16      981.43     13.13 o
   2   3   0        3.74       -0.20      1.31 o
   3   3   0      107.74      103.72      4.05 o
   4   3   0      189.77      190.12     11.65 o
   5   3   0       95.28      101.24      3.79 o
   6   3   0      118.20      111.90      4.40 o
   7   3   0       49.24       53.62      3.78 o
   8   3   0      117.59      123.95      5.45 o
   9   3   0       16.76       17.51      3.86 o
  10   3   0      180.60      170.04      8.19 o
  11   3   0      252.86      258.29     10.90 o
  12   3   0        0.21       -1.73      5.48 o
  13   3   0        0.01       -3.98      5.57 o
  14   3   0        6.86       -2.30      6.14 o
  15   3   0       77.05       50.72      9.69 o
  16   3   0        1.78        1.08      8.25 o
   0   4   0       28.58       49.32      7.78 o
   1   4   0        5.65        7.21      2.55 o
   2   4   0     1370.28     1254.83     17.04 o
   3   4   0     6871.29     6549.48    300.81 o
   4   4   0     1439.24     1470.61     18.79 o
   5   4   0     1141.87     1250.44     13.57 o
   6   4   0        8.24        6.46      2.34 o
   7   4   0      830.81      816.85     12.12 o
   8   4   0       38.40       37.17      3.93 o
   9   4   0        5.45        8.05      3.70 o
  10   4   0       88.02       89.27      6.65 o
  11   4   0      367.26      390.86     11.59 o
  12   4   0       13.95        6.12      5.47 o
  13   4   0       35.30       54.35     12.74 o
  14   4   0        1.92       -1.85      6.19 o
  15   4   0       11.37        3.21      7.12 o
  16   4   0        9.79        9.66     12.42 o
   1   5   0     1130.73     1254.13     17.93 o
   2   5   0      422.06      467.20      9.40 o
   3   5   0     2597.86     2748.43     42.33 o
   4   5   0      128.48      151.15      4.87 o
   5   5   0       82.16       74.65      4.19 o
   6   5   0      976.38     1001.18     16.23 o
   7   5   0      176.73      152.03      4.96 o
   8   5   0      367.16      348.05      8.15 o
   9   5   0      222.65      206.76      7.51 o
  10   5   0      714.70      701.23     13.26 o
  11   5   0     4249.22     4456.73     49.10 o
  12   5   0      189.61      173.36     12.09 o
  13   5   0       51.15       61.02      8.28 o
  14   5   0       60.03       76.36      8.95 o
  15   5   0       22.63       12.62      8.05 o
  16   5   0       12.36       -0.99     11.01 o
   0   6   0     2485.68     2294.14     59.09 o
   1   6   0      573.80        1.21      2.61 o
   2   6   0     2475.36     2321.50     49.36 o
   3   6   0      209.96      209.05      7.07 o
   4   6   0      616.46      668.60      8.62 o
   5   6   0     2866.56     3187.27     32.75 o
   6   6   0        1.84       -0.94      2.10 o
   7   6   0        0.21       -0.94      2.97 o
   8   6   0        7.75        3.95      4.53 o
   9   6   0      742.58      733.02     13.56 o
  10   6   0        2.26       -6.17      6.17 o
  11   6   0      257.31      279.52     11.12 o
  12   6   0        4.07       -3.07      5.44 o
  13   6   0      252.73      263.26     13.23 o
  14   6   0       13.53        3.92      6.60 o
  15   6   0       38.50       34.00     10.01 o
  16   6   0       31.50       20.54      9.73 o
   1   7   0     1692.60     1654.42     25.77 o
   2   7   0       12.20        3.95      2.38 o
   3   7   0     1177.59     1193.46     18.46 o
   4   7   0      200.75      214.27      6.30 o
   5   7   0     4552.92     4871.76     43.86 o
   6   7   0      138.95      160.58     10.08 o
   7   7   0      128.11      123.09      9.03 o
   8   7   0      133.59      129.22      8.33 o
   9   7   0       48.30       47.97      6.28 o
  10   7   0        0.21       -2.51      5.82 o
  11   7   0       21.67        8.70      6.90 o
  12   7   0      175.91      191.94     11.94 o
  13   7   0        3.40       10.99      8.54 o
  14   7   0       93.80       96.03     13.48 o
  15   7   0       36.34       15.88     10.46 o
  16   7   0       35.57       24.18     12.08 o
   0   8   0        8.04        5.01      4.52 o
   1   8   0       48.36       64.40      5.06 o
   2   8   0        1.95        1.70      2.59 o
   3   8   0      838.96      903.26     14.23 o
   4   8   0      317.96      320.33      7.61 o
   5   8   0      129.82      161.90      6.69 o
   6   8   0      180.68      179.20      6.28 o
   7   8   0        0.05       -1.35      3.93 o
   8   8   0        1.22        0.21      4.44 o
   9   8   0       92.97      101.43      8.13 o
  10   8   0      466.05      493.22     15.10 o
  11   8   0        8.87        8.56      6.76 o
  12   8   0       42.15       36.81      8.32 o
  13   8   0       38.13       31.17      9.38 o
  14   8   0       32.35       47.22     10.58 o
  15   8   0       65.78       62.84     11.93 o
   1   9   0        8.90       18.08      4.55 o
   2   9   0        3.06       -1.20      2.67 o
   3   9   0       21.66       23.56      3.69 o
   4   9   0       47.52       59.36      4.07 o
   5   9   0        0.48       -0.57      2.62 o
   6   9   0      136.68      130.87      7.95 o
   7   9   0        1.59       -2.36      3.53 o
   8   9   0      201.07      209.69      9.36 o
   9   9   0      239.54      236.69     10.59 o
  10   9   0        9.94       15.61      6.25 o
  11   9   0       52.41       66.34      8.42 o
  12   9   0       18.66       23.23      7.52 o
  13   9   0       29.90       29.67      8.52 o
  14   9   0       12.79       -1.75      8.75 o
  15   9   0       12.80        0.11     16.67 o
   0  10   0      256.42      254.10     14.16 o
   1  10   0      212.65      237.16      9.78 o
   2  10   0       19.08       16.87      4.48 o
   3  10   0       98.72      100.83      6.91 o
   4  10   0       88.29       76.66      6.36 o
   5  10   0      248.73      198.97      8.28 o
   6  10   0      758.16      654.62     16.23 o
   7  10   0        3.24        3.85      5.76 o
   8  10   0       29.25       26.54      6.90 o
   9  10   0       35.20       21.89      7.54 o
  10  10   0       24.74       33.47      8.85 o
  11  10   0        4.01       -2.14      6.27 o
  12  10   0       30.44       26.57     14.25 o
  13  10   0       11.35       22.14      9.06 o
  14  10   0        8.35       -4.33     11.70 o
   1  11   0     2775.05     2630.60     41.45 o
   2  11   0     1652.53     1479.10     21.00 o
   3  11   0       16.51       14.33      5.67 o
   4  11   0       18.51       14.37      5.03 o
   5  11   0      451.99      344.15     10.56 o
   6  11   0       28.73       24.81      6.04 o
   7  11   0       15.20       17.13      6.05 o
   8  11   0      395.04      384.08     14.82 o
   9  11   0        2.37        1.78      6.57 o
  10  11   0       39.34       35.02     10.84 o
  11  11   0       15.67        8.73      8.63 o
  12  11   0       63.40       41.97      8.96 o
  13  11   0        9.89        1.56      7.84 o
  14  11   0        0.41       -3.97     14.58 o
   0  12   0      532.84      491.80     21.40 o
   1  12   0     1977.10     1910.65     33.32 o
   2  12   0      524.39      505.44     12.63 o
   3  12   0      383.65      357.08     11.95 o
   4  12   0       35.72       30.40      6.05 o
   5  12   0       50.62       51.52      5.58 o
   6  12   0     1216.42     1068.55     20.18 o
   7  12   0       18.41       15.70      8.64 o
   8  12   0      168.39      175.46     11.25 o
   9  12   0      403.22      388.46     16.07 o
  10  12   0       62.76       64.11     10.50 o
  11  12   0        0.05      -11.89     11.89 o
  12  12   0       52.17       44.72     14.11 o
  13  12   0       44.42       47.27     16.75 o
   1  13   0        4.40        4.78      7.78 o
   2  13   0       64.54       55.12      6.02 o
   3  13   0      161.50      170.06      9.07 o
   4  13   0      672.65      634.36     20.96 o
   5  13   0       74.78       70.62      6.36 o
   6  13   0       14.03       15.33      5.41 o
   7  13   0      208.24      198.39     11.21 o
   8  13   0      196.49      171.40     11.27 o
   9  13   0       33.19       36.89     10.39 o
  10  13   0       22.12       34.56     11.81 o
  11  13   0        2.91       -5.39     13.68 o
  12  13   0       36.43       44.60     17.46 o
   0  14   0     2510.46     2584.48     61.62 o
   1  14   0        2.22       11.54      6.68 o
   2  14   0        2.68        1.35      5.22 o
   3  14   0       15.42       19.54      5.49 o
   4  14   0       27.90       24.22      6.63 o
   5  14   0       13.44        9.40      5.63 o
   6  14   0       20.23       17.47      5.56 o
   7  14   0        5.84       13.44      6.99 o
   8  14   0      115.30      132.89     11.72 o
   9  14   0       26.33       17.47     17.14 o
  10  14   0        3.92       -2.03      7.70 o
  11  14   0        0.51       -5.72      8.28 o
  12  14   0       10.82        7.13     26.52 o
   1  15   0       13.52       14.89      7.88 o
   2  15   0        1.95        4.84      4.86 o
   3  15   0       10.53       22.07      6.29 o
   4  15   0        0.69        4.89      5.56 o
   5  15   0       13.20       17.92      7.39 o
   6  15   0       15.45       13.52      5.67 o
   7  15   0        8.29       16.65      6.88 o
   8  15   0        9.41       11.11      7.29 o
   9  15   0       52.47       48.44     13.48 o
  10  15   0       21.54       19.35      8.94 o
  11  15   0       21.58       23.21     15.99 o
   0  16   0       34.14       40.54     26.25 o
   1  16   0        0.78        6.92      6.95 o
   2  16   0        0.60       13.83      9.26 o
   3  16   0       16.45       18.01      9.58 o
   4  16   0       30.65       40.00      7.01 o
   5  16   0       41.37       40.46      7.46 o
   6  16   0       99.87      111.01      9.57 o
   7  16   0        3.98       11.88      8.12 o
   8  16   0       28.31       30.45     10.14 o
   9  16   0        9.31       36.85     19.63 o
   1  17   0        1.07       -6.24      8.47 o
   2  17   0      163.72      142.23     17.06 o
   3  17   0       14.15       34.62     13.51 o
   4  17   0       79.02       68.71     16.67 o
   5  17   0       72.68       70.29     18.60 o
   6  17   0       50.31       64.96     19.61 o
   7  17   0        6.48       -1.70      9.43 o
   8  17   0       48.36       37.72     32.24 o
   2  18   0        0.10       -3.98     10.85 o
   3  18   0       97.26      108.11     17.37 o
   4  18   0      152.39      156.17     21.78 o
   5  18   0       73.64       89.44     20.14 o
   6  18   0        0.41        5.75     15.98 o
   2  19   0       21.63       33.25     12.46 o
   3  19   0       20.08       41.24     14.32 o
   1   0   1      970.79     1105.36     13.04 o
   2   0   1     1895.87     1712.52     17.04 o
   3   0   1     4991.96     4624.08     43.72 o
   4   0   1     4702.72     4508.91     42.19 o
   5   0   1     1178.97     1216.00     13.89 o
   6   0   1       67.68       68.40      3.56 o
   7   0   1      288.85      291.51      6.13 o
   8   0   1      413.87      461.61      8.52 o
   9   0   1     1123.94     1150.91     17.89 o
  10   0   1      121.41      116.63      6.29 o
  11   0   1       59.25       50.51      5.71 o
  12   0   1        0.51        2.80      5.38 o
  13   0   1       11.10       -3.15      5.81 o
  14   0   1       91.38      115.42     11.80 o
  15   0   1       79.80       52.54     10.57 o
  16   0   1       20.92        7.25      9.93 o
  17   0   1        9.87       -3.98     10.02 o
   1   1   1      895.94      844.44    126.98 o
   2   1   1      147.89      111.53      2.57 o
   3   1   1      760.07      771.68      6.65 o
   4   1   1     2253.99     2326.18     16.83 o
   5   1   1     9178.89     9067.75     55.41 o
   6   1   1      765.39      765.85      7.44 o
   7   1   1     1550.72     1533.65     12.61 o
   8   1   1      494.71      506.46      7.01 o
   9   1   1      143.61      161.35      6.26 o
  10   1   1      103.24      110.24      4.32 o
  11   1   1       65.27       67.99      4.34 o
  12   1   1      116.69      121.72      6.20 o
  13   1   1       61.97       48.39      5.70 o
  14   1   1       10.84        6.86      5.27 o
  15   1   1        6.16        3.79      5.64 o
  16   1   1       19.01       10.48      6.99 o
  17   1   1       19.57       -7.75      7.75 o
   0   2   1    15673.65    14689.19    393.98 o
   1   2   1     7655.42     6987.46     67.90 o
   2   2   1     3095.55     2894.85     21.10 o
   3   2   1      334.13      277.48      4.43 o
   4   2   1      232.48      241.27      3.67 o
   5   2   1     1180.81     1155.06      9.24 o
   6   2   1       27.96       40.90      2.28 o
   7   2   1       16.67       17.77      2.04 o
   8   2   1      650.37      643.70      7.87 o
   9   2   1       35.80       44.59      2.87 o
  10   2   1       90.52       94.37      4.47 o
  11   2   1      120.27      122.13      5.56 o
  12   2   1        0.98       -2.30      3.88 o
  13   2   1       22.57       25.68      4.87 o
  14   2   1        6.83        0.40      4.88 o
  15   2   1       64.66       51.15      6.62 o
  16   2   1       21.17       10.75      6.01 o
  17   2   1       12.51       -7.43      7.43 o
   0   3   1     2332.48     2140.95     31.75 o
   1   3   1     2755.41     2630.99     21.75 o
   2   3   1      112.24      109.73      2.40 o
   3   3   1      124.63      125.86      2.36 o
   4   3   1      581.45      590.51     15.34 o
   5   3   1       61.30       56.86      2.02 o
   6   3   1      102.75      110.32      2.97 o
   7   3   1      267.89      294.97      5.14 o
   8   3   1      163.12      152.85      4.35 o
   9   3   1       34.10       26.28      4.45 o
  10   3   1       73.35       69.82      4.12 o
  11   3   1      359.41      364.61      8.35 o
  12   3   1       43.67       50.97      4.96 o
  13   3   1      132.92      125.17      6.49 o
  14   3   1       42.73       50.62      5.51 o
  15   3   1       36.97       20.56      5.87 o
  16   3   1       23.43        5.43      5.93 o
   0   4   1      671.07      579.17      9.70 o
   1   4   1      491.30      489.19      6.27 o
   2   4   1     4794.57     4468.56     30.46 o
   4   4   1     1418.67     1412.79     14.10 o
   5   4   1      966.81      982.31      8.09 o
   6   4   1      576.39      648.49      6.59 o
   7   4   1      168.99      186.96      3.88 o
   8   4   1       25.13       25.57      2.88 o
   9   4   1      171.01      175.28      5.17 o
  10   4   1      772.25      794.86     10.15 o
  11   4   1      434.95      472.46      8.70 o
  12   4   1       39.04       36.72      4.64 o
  13   4   1       34.52       34.59      4.80 o
  14   4   1       27.82       20.66      4.96 o
  15   4   1       24.68       14.10      5.28 o
  16   4   1      114.24      113.86      7.96 o
   0   5   1      249.49      309.50      7.33 o
   1   5   1     1504.74     1443.01     17.63 o
   2   5   1       78.18       87.13      3.34 o
   3   5   1      617.86      616.11      6.03 o
   4   5   1     1612.06     1713.82     13.95 o
   5   5   1     3662.05     3958.29     30.92 o
   6   5   1       51.00       57.42      3.18 o
   7   5   1       28.81       29.43      2.25 o
   8   5   1       14.95       24.58      2.73 o
   9   5   1      122.99      111.53      4.50 o
  10   5   1      774.61      773.09      9.93 o
  11   5   1      404.00      452.75      8.24 o
  12   5   1      208.46      227.00      8.04 o
  13   5   1       28.53       29.28      6.41 o
  14   5   1        1.83       -4.95      4.95 o
  15   5   1       21.95       11.19      5.62 o
  16   5   1       56.41       55.33      9.95 o
   0   6   1     2849.39     2955.07     37.86 o
   1   6   1     1932.31     1982.48     19.76 o
   2   6   1      288.84      297.15      7.07 o
   3   6   1      865.65      913.65      8.38 o
   4   6   1      965.07     1089.81      8.76 o
   5   6   1      279.55      275.81      5.06 o
   6   6   1      548.13      537.07      7.55 o
   7   6   1       13.03        9.34      2.51 o
   8   6   1      147.05      149.74      5.86 o
   9   6   1      181.63      165.26      5.10 o
  10   6   1     2401.87     2413.90     21.97 o
  11   6   1     1031.98     1084.96     13.50 o
  12   6   1      541.68      569.21     13.50 o
  13   6   1       78.86       68.55      5.67 o
  14   6   1       51.17       50.79      6.02 o
  15   6   1       46.93       37.12      5.79 o
  16   6   1        3.33       -5.18      5.18 o
   0   7   1       55.84       72.28      6.66 o
   1   7   1       44.85       54.59      3.64 o
   2   7   1      946.95     1022.04     10.33 o
   3   7   1     1915.57     1961.42     18.82 o
   4   7   1      654.38      693.00      9.24 o
   5   7   1      229.04      291.02      4.53 o
   6   7   1      163.25      190.42      5.47 o
   7   7   1      712.85      683.90     16.38 o
   8   7   1      713.75      732.32     11.18 o
   9   7   1      159.66      169.32      6.54 o
  10   7   1      303.64      325.67      8.98 o
  11   7   1      264.28      284.07      8.94 o
  12   7   1      313.65      324.87     10.24 o
  13   7   1       12.14       11.66      6.30 o
  14   7   1       28.47       13.05      6.89 o
  15   7   1       69.36       57.73      9.29 o
  16   7   1       49.78       70.44     36.28 o
   0   8   1       10.09       15.77      3.27 o
   1   8   1      139.33      136.99      5.09 o
   2   8   1      137.93      159.99      4.01 o
   3   8   1       22.19       27.14      2.49 o
   4   8   1      297.29      326.36      5.70 o
   5   8   1       27.80       29.50      2.88 o
   6   8   1      135.06      144.04      4.03 o
   7   8   1      184.62      199.24      6.06 o
   8   8   1        3.57        4.53      3.36 o
   9   8   1      166.58      170.58      6.54 o
  10   8   1      426.20      420.40      9.69 o
  11   8   1      182.42      182.02      7.87 o
  12   8   1      537.39      582.56     12.61 o
  13   8   1       81.15       66.97      7.39 o
  14   8   1        4.09       -5.89      6.30 o
  15   8   1       24.11       17.53      9.26 o
   0   9   1     1647.15     1521.61     23.73 o
   1   9   1      442.50      406.19      7.62 o
   2   9   1       72.26       89.36      3.47 o
   3   9   1      138.89      115.69      4.19 o
   4   9   1       15.96       16.60      2.29 o
   5   9   1       60.41       72.38      3.74 o
   6   9   1       24.56       19.54      3.56 o
   7   9   1       52.17       58.16      4.10 o
   8   9   1       62.46       66.45      5.17 o
   9   9   1       40.86       48.52      4.44 o
  10   9   1      181.68      196.29      7.29 o
  11   9   1       63.33       62.50      5.82 o
  12   9   1       37.85       37.71      5.67 o
  13   9   1       66.16       73.37      6.97 o
  14   9   1        9.38       -5.77      6.35 o
  15   9   1       13.13        7.86      8.37 o
   0  10   1       68.44       57.98      5.41 o
   1  10   1       71.67       66.15      3.74 o
   2  10   1      192.17      184.17      4.97 o
   3  10   1      113.99       98.52      4.66 o
   4  10   1      138.93      129.11      5.35 o
   5  10   1       22.49       21.87      3.18 o
   6  10   1       72.93       67.48      4.45 o
   7  10   1      365.86      310.49      9.64 o
   8  10   1        0.29       -1.59      3.96 o
   9  10   1      165.55      148.99      5.66 o
  10  10   1       16.54       26.47      5.09 o
  11  10   1       12.38        9.90      5.03 o
  12  10   1      105.98       94.20      7.15 o
  13  10   1       17.59        7.28      5.67 o
  14  10   1        1.97       -8.49      8.49 o
   0  11   1     1946.56     1944.04     33.11 o
   1  11   1     3919.62     3680.97     36.98 o
   2  11   1      371.39      338.46      7.35 o
   3  11   1      189.72      156.16      5.87 o
   4  11   1      380.77      377.29      8.53 o
   5  11   1       86.22       82.54      4.57 o
   6  11   1       83.36       72.49      4.77 o
   7  11   1      186.36      169.33      6.97 o
   8  11   1        3.41        1.35      4.09 o
   9  11   1        3.21        5.58      4.72 o
  10  11   1        3.79       -2.84      6.49 o
  11  11   1       40.86       28.64      6.59 o
  12  11   1        8.38        4.03      6.24 o
  13  11   1       10.22        4.26      5.88 o
  14  11   1       27.23       26.31      6.69 o
   0  12   1      493.93      520.58     15.42 o
   1  12   1      127.45      134.67      5.65 o
   2  12   1       93.40       92.26      4.72 o
   3  12   1      140.97      158.23      6.13 o
   4  12   1      484.94      430.97     10.19 o
   5  12   1       18.42       24.70      3.39 o
   6  12   1      487.71      413.87      9.03 o
   7  12   1       89.32       78.14      5.83 o
   8  12   1       60.35       55.52      5.70 o
   9  12   1        8.06        8.89      5.02 o
  10  12   1       18.72        7.39      5.92 o
  11  12   1       56.13       44.14      7.26 o
  12  12   1        3.54       -8.66      8.66 o
  13  12   1       20.95       18.39      9.53 o
   0  13   1      162.09      167.52     10.55 o
   1  13   1      770.65      743.28     14.02 o
   2  13   1      199.39      197.07      7.58 o
   3  13   1      214.36      229.48      7.21 o
   4  13   1       23.61       24.18      4.27 o
   5  13   1      837.79      788.02     11.59 o
   6  13   1      106.37      117.61      5.87 o
   7  13   1      144.28      138.94      6.98 o
   8  13   1        8.69       -3.22      4.39 o
   9  13   1       73.53       61.38      6.39 o
  10  13   1        2.68       -2.94      6.81 o
  11  13   1       12.39       11.90      7.44 o
  12  13   1       20.49        5.78     13.11 o
   0  14   1      445.41      484.74     18.02 o
   1  14   1      365.01      377.01     10.06 o
   2  14   1       20.81       16.85      4.21 o
   3  14   1       40.43       36.19      4.20 o
   4  14   1       60.13       62.36      5.22 o
   5  14   1       82.08       86.39      6.07 o
   6  14   1        8.71       -4.33      4.73 o
   7  14   1       11.86       11.09      4.51 o
   8  14   1       11.39       13.91      5.11 o
   9  14   1       90.29      102.34      7.44 o
  10  14   1        5.71       15.56      8.43 o
  11  14   1       15.44       20.11      6.71 o
   0  15   1        0.61        2.77      8.29 o
   1  15   1      111.51      131.67      8.20 o
   2  15   1       22.58       24.29      3.85 o
   3  15   1       37.53       45.44      4.78 o
   4  15   1        0.79        7.62      4.20 o
   5  15   1      171.61      177.91      8.70 o
   6  15   1       51.93       52.84      6.95 o
   7  15   1        3.07        2.60      4.76 o
   8  15   1        8.62        5.67      9.59 o
   9  15   1       36.49       45.41      7.31 o
  10  15   1       66.90       63.00     11.28 o
  11  15   1       78.96       90.88     33.04 o
   0  16   1       28.43       24.68     11.41 o
   1  16   1       16.52       22.89      8.96 o
   2  16   1        1.47       11.50      8.84 o
   3  16   1       27.11       31.73      5.93 o
   4  16   1       41.02       53.37      6.90 o
   5  16   1       23.93       34.11      7.13 o
   6  16   1       78.58       88.22      6.53 o
   7  16   1        1.38       11.06      5.56 o
   8  16   1       68.83       87.03      7.91 o
   9  16   1       31.90       43.99      7.67 o
   0  17   1       23.95       28.92     22.15 o
   1  17   1        8.60       12.88      6.69 o
   2  17   1       61.35       99.97     10.91 o
   3  17   1       24.92       47.76     10.47 o
   4  17   1       32.08       43.65      8.59 o
   5  17   1       43.38       62.34      9.27 o
   6  17   1       13.23       22.41      5.36 o
   7  17   1       11.97       35.11     15.40 o
   8  17   1       55.70       64.24      9.26 o
   1  18   1       81.42       54.84     12.43 o
   2  18   1       10.73        0.74      7.94 o
   3  18   1        4.07        9.91      9.16 o
   4  18   1       44.07       28.82     10.77 o
   5  18   1       50.21       51.69     12.91 o
   6  18   1       83.58      126.34     17.03 o
   2  19   1       80.99       90.87     11.02 o
   3  19   1       50.83       62.67     11.15 o
   0   0   2     1997.06     2073.01     29.98 o
   1   0   2     2378.52     2055.46     22.41 o
   2   0   2     3144.15     3020.60     27.82 o
   3   0   2    16632.52    15828.03    128.39 o
   4   0   2       12.28        9.69      2.16 o
   5   0   2       20.67       20.61      3.61 o
   6   0   2      293.57      282.28      6.56 o
   7   0   2      322.39      355.49      8.32 o
   8   0   2        5.96        3.24      2.77 o
   9   0   2        1.15        1.63      3.20 o
  10   0   2      266.81      299.54      9.01 o
  11   0   2       10.25        8.60      4.38 o
  12   0   2        2.58       -4.53      4.81 o
  13   0   2       45.44       39.77      8.41 o
  14   0   2      122.54      120.35     11.82 o
  15   0   2      116.49      125.09     12.96 o
  16   0   2       37.13       20.62     11.28 o
  17   0   2       74.31       87.71     15.25 o
   0   1   2       45.51       64.08      2.82 o
   1   1   2     2888.96     2560.85     19.80 o
   2   1   2     4866.17     4724.31     28.23 o
   3   1   2       36.63       38.04      1.71 o
   4   1   2      618.71      622.29      5.83 o
   5   1   2     5527.87     5525.40     33.97 o
   6   1   2      476.89      454.68      5.38 o
   7   1   2     2497.21     2631.30     18.17 o
   8   1   2       27.18       19.58      2.14 o
   9   1   2      343.64      368.46      6.05 o
  10   1   2      150.39      161.64      4.86 o
  11   1   2       17.43       13.85      3.25 o
  12   1   2       88.58      104.77      5.68 o
  13   1   2       75.33       58.41      5.98 o
  14   1   2       77.10       96.18      6.89 o
  15   1   2      155.05      137.03      8.22 o
  16   1   2        1.88       -4.67      6.41 o
  17   1   2       81.04       85.56      9.23 o
   0   2   2     7704.54     7301.50     75.91 o
   1   2   2     4494.14     4388.61     34.09 o
   2   2   2     2313.13     2082.62     34.50 o
   3   2   2     1867.91     1985.04     14.79 o
   4   2   2      873.17      876.84      7.49 o
   5   2   2      586.87      607.69      5.91 o
   6   2   2      385.85      346.46      5.56 o
   7   2   2      138.80      148.34      3.71 o
   8   2   2      216.32      215.43      5.10 o
   9   2   2      392.59      397.41      6.43 o
  10   2   2      111.19      130.36      4.75 o
  11   2   2       21.83       15.08      3.89 o
  12   2   2       18.24       11.79      3.97 o
  13   2   2       13.27       -0.22      4.14 o
  14   2   2        8.40        0.32      5.00 o
  15   2   2       22.60       23.88      6.00 o
  16   2   2       10.28       -5.59      5.59 o
  17   2   2       83.39       76.86     40.37 o
   0   3   2       34.39       23.85      4.10 o
   1   3   2     2783.24     2473.77     28.02 o
   2   3   2      735.20      677.20     40.46 o
   3   3   2      519.09      489.49      8.30 o
   4   3   2      405.21      365.72     11.41 o
   5   3   2      100.42      112.34      2.69 o
   6   3   2      211.83      216.20      5.30 o
   7   3   2      225.09      212.51      4.64 o
   8   3   2       23.82       18.14      3.05 o
   9   3   2      513.57      496.73     13.42 o
  10   3   2      131.58      148.44      5.22 o
  11   3   2      204.27      204.49      6.54 o
  12   3   2      264.75      295.19      8.20 o
  13   3   2       25.65       24.07      4.63 o
  14   3   2       51.89       61.81      5.85 o
  15   3   2       23.49       18.99      5.84 o
  16   3   2       16.61       10.60      6.00 o
   0   4   2      135.23      130.67      4.53 o
   1   4   2      474.69      476.47      6.86 o
   2   4   2     2472.86     2383.13     19.14 o
   3   4   2      504.50      475.27      8.84 o
   4   4   2     1001.33      943.55      7.96 o
   5   4   2      316.56      319.83      4.21 o
   6   4   2      396.09      428.51      5.33 o
   7   4   2       27.14       28.28      2.12 o
   8   4   2      214.61      207.66      6.73 o
   9   4   2       79.41       88.03      4.56 o
  10   4   2      166.68      181.92      5.79 o
  11   4   2       93.41      103.69      5.11 o
  12   4   2      552.85      586.71     10.16 o
  13   4   2       27.35       27.73      4.64 o
  14   4   2       97.25      101.32      6.48 o
  15   4   2       28.36       23.41      5.86 o
  16   4   2       33.13       29.06      6.30 o
   0   5   2       67.99       81.82      3.19 o
   1   5   2     3536.15     3538.64     52.23 o
   2   5   2     1888.06     2017.81     15.16 o
   3   5   2      209.98      249.28      3.53 o
   4   5   2      413.95      454.75      5.62 o
   5   5   2     1108.36     1140.06     11.79 o
   6   5   2      230.79      235.47      4.30 o
   7   5   2      843.51      887.19      8.62 o
   8   5   2      278.17      269.59      5.80 o
   9   5   2     1059.14     1092.40     12.01 o
  10   5   2      166.32      155.44      5.40 o
  11   5   2       55.73       61.26      4.67 o
  12   5   2       44.63       45.28      5.06 o
  13   5   2      121.28      133.19      6.86 o
  14   5   2      187.63      202.92      8.64 o
  15   5   2      184.10      196.62      8.99 o
  16   5   2        3.38        3.43      6.87 o
   0   6   2      169.59      185.21      5.99 o
   1   6   2      966.76     1049.25     10.09 o
   2   6   2     2403.46     2376.21     20.68 o
   3   6   2     2752.23     3016.03     27.15 o
   4   6   2     1695.46     1794.36     13.06 o
   5   6   2       18.94       11.41      1.70 o
   6   6   2      610.50      678.45     10.31 o
   7   6   2       37.71       37.35      3.59 o
   8   6   2      162.03      156.68      6.06 o
   9   6   2     1566.72     1544.58     15.63 o
  10   6   2     1663.96     1664.98     17.28 o
  11   6   2      460.22      499.18      9.13 o
  12   6   2     1125.82     1156.58     15.43 o
  13   6   2      184.69      216.86      9.59 o
  14   6   2       60.08       66.19      6.49 o
  15   6   2       75.39       81.55      6.53 o
  16   6   2       90.98       88.83      7.65 o
   0   7   2       88.15       83.56      6.46 o
   1   7   2      432.24      461.84      5.80 o
   2   7   2      303.55      372.14      6.06 o
   3   7   2      174.90      172.76      3.46 o
   4   7   2     1301.06     1410.83     12.98 o
   5   7   2      398.10      417.70      5.47 o
   6   7   2     2772.18     2848.38     30.72 o
   7   7   2      132.19      153.91      6.22 o
   8   7   2      359.18      329.05      8.05 o
   9   7   2      183.73      173.66      6.67 o
  10   7   2      456.02      455.37     10.08 o
  11   7   2       39.89       33.00      5.10 o
  12   7   2      111.84      124.76      7.20 o
  13   7   2       40.21       36.80      6.95 o
  14   7   2       57.15       68.99      8.37 o
  15   7   2       67.39       51.92      8.23 o
   0   8   2      345.57      335.36     10.06 o
   1   8   2      192.68      186.41      3.99 o
   2   8   2       28.63       32.13      2.32 o
   3   8   2      411.46      377.80      5.32 o
   4   8   2      159.66      178.59      4.55 o
   5   8   2       54.12       57.61      3.40 o
   6   8   2      133.39      142.32      4.05 o
   7   8   2      175.46      161.93      5.56 o
   8   8   2      243.49      233.78      6.99 o
   9   8   2      414.78      437.27      9.35 o
  10   8   2      926.75      969.79     14.17 o
  11   8   2       90.09       95.30      6.20 o
  12   8   2      274.66      272.93      9.41 o
  13   8   2       25.71       13.30      6.32 o
  14   8   2       49.69       45.55      7.52 o
  15   8   2       70.97       58.57      8.37 o
   0   9   2        3.48        2.88      3.16 o
   1   9   2      191.96      149.31      3.79 o
   2   9   2      211.37      200.74      4.88 o
   3   9   2       13.16        9.94      2.46 o
   4   9   2       44.86       30.85      3.51 o
   5   9   2       23.89       23.99      3.31 o
   6   9   2       29.62       29.05      3.87 o
   7   9   2        3.00        5.91      3.14 o
   8   9   2        9.53        3.89      3.24 o
   9   9   2       23.21       18.91      3.94 o
  10   9   2       55.68       51.83      5.04 o
  11   9   2        6.35        2.98      4.41 o
  12   9   2       18.48       13.56      5.12 o
  13   9   2       58.37       54.00      6.78 o
  14   9   2       10.69        5.39      7.05 o
  15   9   2       76.80       62.60     10.20 o
   0  10   2       57.56       58.35      5.40 o
   1  10   2      108.21      112.15      3.52 o
   2  10   2      357.41      342.62      6.16 o
   3  10   2       32.35       29.43      3.45 o
   4  10   2      431.88      397.32      6.32 o
   5  10   2      140.25      122.06      5.14 o
   6  10   2      352.57      302.33      7.66 o
   7  10   2      114.15       98.26      5.87 o
   8  10   2      149.40      153.06      7.21 o
   9  10   2      147.32      129.22      5.42 o
  10  10   2       14.79       11.89      4.02 o
  11  10   2        3.11       -2.25      4.17 o
  12  10   2       52.74       45.57      8.43 o
  13  10   2        2.38       -5.18      5.18 o
  14  10   2       79.00       62.49      8.15 o
   0  11   2     1862.85     1701.10     27.65 o
   1  11   2     4434.61     4262.02     33.93 o
   2  11   2      801.09      737.11     10.20 o
   3  11   2      261.18      242.76      6.94 o
   4  11   2       65.30       68.85      3.63 o
   5  11   2        4.17        2.02      2.96 o
   6  11   2      176.61      165.54      6.23 o
   7  11   2      140.96      117.28      5.97 o
   8  11   2       71.62       45.71      5.27 o
   9  11   2      110.71       95.14      6.65 o
  10  11   2       31.07       30.98      5.83 o
  11  11   2        3.66       -5.42      5.42 o
  12  11   2       17.71       11.85      7.72 o
  13  11   2       31.91       38.52      6.88 o
  14  11   2       80.34       78.41     11.82 o
   0  12   2      318.97      342.50     11.66 o
   1  12   2      173.37      180.15      5.64 o
   2  12   2      686.17      665.99     10.41 o
   3  12   2        3.78        4.36      3.26 o
   4  12   2       59.82       55.05      4.06 o
   5  12   2      202.47      164.20      5.93 o
   6  12   2        4.77        2.14      3.41 o
   7  12   2      174.08      118.35      6.13 o
   8  12   2       62.54       47.56      5.40 o
   9  12   2      155.43      142.62      7.68 o
  10  12   2        1.15       -4.97      4.97 o
  11  12   2        6.79       13.74      6.94 o
  12  12   2        3.80       -0.61      7.88 o
  13  12   2        0.77        2.44      7.34 o
   0  13   2      201.68      208.64     11.49 o
   1  13   2     1468.13     1366.31     16.20 o
   2  13   2       93.47       91.17      5.08 o
   3  13   2       98.18       90.13      5.00 o
   4  13   2      337.74      327.62      8.66 o
   5  13   2       52.90       58.37      4.22 o
   6  13   2      153.54      128.82      6.17 o
   7  13   2       74.00       93.74      5.77 o
   8  13   2       40.40       53.74      5.56 o
   9  13   2       47.80       32.10      5.75 o
  10  13   2       18.73       23.16      6.40 o
  11  13   2        2.05        1.73      6.27 o
  12  13   2        6.65       14.96     13.22 o
   0  14   2       38.44       37.37      9.69 o
   1  14   2       90.60       80.13      6.29 o
   2  14   2      106.63      108.86      6.66 o
   3  14   2       47.78       48.81      5.51 o
   4  14   2       18.39       20.37      5.33 o
   5  14   2        8.05       11.01      3.83 o
   6  14   2       36.31       24.66      4.53 o
   7  14   2      114.71      106.47      6.95 o
   8  14   2       51.53       40.41      6.65 o
   9  14   2       61.05       49.31      9.14 o
  10  14   2        1.81       -0.99      6.62 o
  11  14   2       83.70       78.74     15.73 o
   0  15   2       23.31       22.00      9.94 o
   1  15   2      128.65      117.00      7.05 o
   2  15   2       97.63      109.31      7.25 o
   3  15   2      245.78      280.81     14.49 o
   4  15   2       69.17       75.02      7.31 o
   5  15   2        7.25       14.03      4.38 o
   6  15   2        3.35        1.45      4.44 o
   7  15   2        9.53       10.80      5.27 o
   8  15   2        1.99       -4.54      8.56 o
   9  15   2        5.04       -2.27      8.00 o
  10  15   2       37.83       26.52      7.73 o
   0  16   2       26.31       29.71     20.12 o
   1  16   2       38.10       44.30      7.49 o
   2  16   2        5.56       11.97      5.86 o
   3  16   2      102.73      106.72      7.94 o
   4  16   2      146.96      166.37     16.19 o
   5  16   2       12.10       17.05      5.60 o
   6  16   2       48.03       48.84      6.88 o
   7  16   2        7.65       13.48      6.21 o
   8  16   2       18.73       16.28      7.36 o
   9  16   2       53.21       72.83     11.45 o
   0  17   2       24.89       56.27     23.22 o
   1  17   2        3.49        9.85      7.49 o
   2  17   2       16.84       23.88     13.34 o
   3  17   2       72.67       98.95      9.69 o
   4  17   2       14.33       36.97      7.44 o
   5  17   2       81.94      100.37      9.86 o
   6  17   2       45.43       59.81      6.31 o
   7  17   2       58.07       54.83      7.51 o
   8  17   2       19.76       25.17      7.12 o
   0  18   2       49.79      109.89     79.28 o
   1  18   2       56.76       67.21      8.32 o
   2  18   2       88.67      116.03     13.58 o
   3  18   2       81.69       98.67      8.32 o
   4  18   2       48.92       75.52     15.09 o
   5  18   2       13.57       32.30      8.25 o
   6  18   2      146.62      175.42     14.66 o
   1  19   2       26.80       23.68      8.06 o
   2  19   2        1.81       -1.54      8.14 o
   3  19   2       14.78       29.16     10.24 o
   1   0   3     7318.83     6917.53     68.20 o
   2   0   3   104945.09   102181.50    837.52 o
   3   0   3      246.81      261.91      7.01 o
   4   0   3        6.11        4.40      2.34 o
   5   0   3      100.16      109.22      3.86 o
   6   0   3     4361.62     4079.44     35.72 o
   7   0   3       32.72       33.83      3.30 o
   8   0   3       36.62       35.25      3.71 o
   9   0   3      118.23      136.29      5.96 o
  10   0   3      164.01      167.68      6.91 o
  11   0   3       42.56       46.04      5.74 o
  12   0   3      268.84      296.77     11.22 o
  13   0   3       11.91       14.44      6.23 o
  14   0   3        0.61       -6.81      7.58 o
  15   0   3       83.54       82.64     11.64 o
  16   0   3        4.25       -9.41      9.41 o
   0   1   3        2.09       -0.56      1.88 o
   1   1   3      976.86      992.32      7.69 o
   2   1   3     5994.32     6117.96     34.27 o
   3   1   3      444.54      409.90      4.41 o
   4   1   3      367.74      407.47      4.67 o
   5   1   3      240.94      237.43      3.86 o
   6   1   3     2270.63     2454.76     16.52 o
   7   1   3     1552.91     1491.42     12.61 o
   8   1   3      126.30      129.24      3.96 o
   9   1   3       58.14       70.75      3.38 o
  10   1   3      284.96      314.37      6.42 o
  11   1   3       51.59       50.90      3.89 o
  12   1   3        2.62       10.85      4.04 o
  13   1   3       46.41       56.86      5.94 o
  14   1   3       47.63       40.45      6.37 o
  15   1   3       25.46       24.02      6.07 o
  16   1   3        4.66       -2.00      6.64 o
   0   2   3      239.84      247.96      9.58 o
   1   2   3     2259.14     2227.67     16.96 o
   2   2   3    13840.70    13124.47     86.56 o
   3   2   3      131.72      137.29      2.70 o
   4   2   3     1224.74     1303.28      9.70 o
   5   2   3      129.33      152.14      4.18 o
   6   2   3       55.47       59.89      2.45 o
   7   2   3      375.94      383.66      5.34 o
   8   2   3      422.84      460.58      6.56 o
   9   2   3       13.78       11.83      2.58 o
  10   2   3       77.20       74.37      4.24 o
  11   2   3       72.01       66.61      4.61 o
  12   2   3      175.14      166.19      6.75 o
  13   2   3       41.52       32.73      4.79 o
  14   2   3       61.00       65.38      6.49 o
  15   2   3       25.79       32.45      6.19 o
  16   2   3        4.65       -5.70      5.70 o
   0   3   3      316.96      329.77      9.76 o
   1   3   3      876.43      814.99      6.93 o
   2   3   3      698.00      679.16      8.15 o
   3   3   3      234.29      242.92      7.99 o
   4   3   3      664.10      684.35      6.69 o
   5   3   3     1237.31     1187.83      9.44 o
   6   3   3       83.55       82.87      3.10 o
   7   3   3      226.48      238.30      4.42 o
   8   3   3       22.21       16.67      3.15 o
   9   3   3      635.86      654.05      8.93 o
  10   3   3       66.98       74.48      4.46 o
  11   3   3        0.35       -2.40      3.32 o
  12   3   3       64.24       71.09      5.01 o
  13   3   3       52.77       48.41      5.05 o
  14   3   3        6.94       -0.82      4.45 o
  15   3   3       16.41        1.27      6.10 o
  16   3   3        9.48       -5.60      5.60 o
   0   4   3      932.41      841.41     15.68 o
   1   4   3     3001.35     2866.88     32.04 o
   2   4   3       71.97       71.06      2.80 o
   3   4   3      241.57      265.72      6.37 o
   4   4   3      771.56      756.18      8.28 o
   5   4   3      156.33      144.10      3.32 o
   6   4   3      498.53      547.72      6.17 o
   7   4   3      703.79      712.50      7.73 o
   8   4   3       91.11       85.98      4.61 o
   9   4   3       75.03       79.52      4.24 o
  10   4   3       75.41       68.48      4.33 o
  11   4   3       39.55       50.04      4.37 o
  12   4   3       98.12      109.87      5.67 o
  13   4   3      327.56      340.74      8.79 o
  14   4   3        8.53       -0.38      4.44 o
  15   4   3       17.20        4.04      6.29 o
  16   4   3       12.76        2.76      5.87 o
   0   5   3      174.43      182.45      4.87 o
   1   5   3     1675.22     1733.28     16.21 o
   2   5   3       15.95       17.81      1.74 o
   3   5   3      696.17      742.41      6.88 o
   4   5   3      610.93      627.46      6.76 o
   5   5   3      200.62      263.34      6.86 o
   6   5   3      416.46      376.35      4.77 o
   7   5   3      632.12      660.79      7.78 o
   8   5   3      299.86      327.47      7.35 o
   9   5   3     2867.17     2882.90     23.30 o
  10   5   3      138.74      143.36      5.30 o
  11   5   3      335.99      379.96      8.58 o
  12   5   3      431.41      443.51     10.08 o
  13   5   3      285.24      270.88     11.86 o
  14   5   3        0.22       -0.72      4.68 o
  15   5   3       82.54       88.05      7.23 o
  16   5   3        9.63        2.19      6.28 o
   0   6   3      693.36      693.57      8.80 o
   1   6   3     1037.94     1151.31      9.57 o
   2   6   3     1009.64     1012.94      8.90 o
   3   6   3      556.37      543.06      6.83 o
   4   6   3     1133.43     1092.13      9.43 o
   5   6   3      263.64      245.40      4.60 o
   6   6   3      408.26      441.39     10.90 o
   7   6   3      174.29      152.48      6.37 o
   8   6   3       46.60       53.69      4.57 o
   9   6   3      439.70      433.23      8.54 o
  10   6   3      860.47      841.32     11.34 o
  11   6   3      295.65      307.02      7.71 o
  12   6   3      638.24      684.96     11.67 o
  13   6   3        5.55       -1.84      4.16 o
  14   6   3       19.52       26.32      4.99 o
  15   6   3       18.03        5.90      5.11 o
  16   6   3        1.00       -5.12      5.12 o
   0   7   3      310.01      278.21      5.14 o
   1   7   3     2704.18     2837.01     19.74 o
   2   7   3       32.00       36.47      2.00 o
   3   7   3     2241.30     2366.01     21.27 o
   4   7   3      175.68      180.37      4.22 o
   5   7   3      580.25      601.12      7.00 o
   6   7   3      457.00      472.71     10.49 o
   7   7   3      717.02      774.99     11.02 o
   8   7   3      423.36      442.32      8.96 o
   9   7   3      159.08      155.09      6.50 o
  10   7   3      181.60      207.36      7.65 o
  11   7   3       47.66       51.47      5.61 o
  12   7   3      165.56      178.16      8.13 o
  13   7   3       19.88       18.58      6.24 o
  14   7   3      188.76      183.53      9.95 o
  15   7   3      249.97      264.65     12.41 o
   0   8   3      517.68      468.08      6.99 o
   1   8   3      215.64      236.10      3.96 o
   2   8   3      486.69      541.75      7.11 o
   3   8   3      113.03      123.09      3.38 o
   4   8   3      451.89      457.24      7.37 o
   5   8   3      272.87      307.15      7.02 o
   6   8   3       32.01       35.15      2.88 o
   7   8   3      141.53      145.29      5.33 o
   8   8   3       80.58       86.98      4.93 o
   9   8   3      118.78      123.90      5.98 o
  10   8   3       26.85       29.76      4.65 o
  11   8   3       68.65       57.62      5.63 o
  12   8   3       90.03       90.40      6.67 o
  13   8   3       14.53        9.34      6.05 o
  14   8   3       52.36       45.35      9.43 o
  15   8   3       50.15       28.63      7.87 o
   0   9   3        9.68       13.36      2.37 o
   1   9   3      216.58      226.06      4.09 o
   2   9   3       12.96        8.07      1.84 o
   3   9   3      483.41      493.58      6.34 o
   4   9   3       25.03       18.70      3.07 o
   5   9   3        8.57        4.75      3.06 o
   6   9   3      134.71      137.61      5.77 o
   7   9   3       24.28       19.15      3.02 o
   8   9   3       66.77       69.00      4.51 o
   9   9   3        9.17        5.97      3.77 o
  10   9   3       13.10       11.24      4.25 o
  11   9   3      108.85      106.32      6.50 o
  12   9   3       69.30       75.44      6.87 o
  13   9   3       20.89       10.99      5.58 o
  14   9   3       24.37        6.10      7.06 o
  15   9   3       38.72       40.46      8.26 o
   0  10   3        0.01       -2.15      2.15 o
   1  10   3      160.15      154.02      4.15 o
   2  10   3       60.29       62.41      3.26 o
   3  10   3       52.70       53.47      2.92 o
   4  10   3      267.38      223.76      6.21 o
   5  10   3      177.86      152.56      5.69 o
   6  10   3       29.63       27.66      3.97 o
   7  10   3       81.75       67.65      5.06 o
   8  10   3      110.69      106.92      6.28 o
   9  10   3       42.52       32.35      4.05 o
  10  10   3      123.61      121.18      6.02 o
  11  10   3       17.94       25.84      4.91 o
  12  10   3       34.51       38.18      8.33 o
  13  10   3        7.45       -6.18      6.70 o
  14  10   3       29.35       21.17      8.57 o
   0  11   3     1313.43     1118.58     13.76 o
   1  11   3     1426.21     1352.73     14.61 o
   2  11   3      575.49      615.78      9.42 o
   3  11   3      414.43      460.84      7.15 o
   4  11   3      510.50      518.95      8.61 o
   5  11   3      143.04      142.00      5.60 o
   6  11   3      182.31      170.93      6.45 o
   7  11   3       85.80       75.54      5.27 o
   8  11   3        7.83        5.26      4.38 o
   9  11   3        1.22       -2.59      4.96 o
  10  11   3       17.61        2.40      5.09 o
  11  11   3       11.76        9.76      4.82 o
  12  11   3        9.51       10.31      7.16 o
  13  11   3       18.11       16.19      7.34 o
   0  12   3        2.75        6.23      4.48 o
   1  12   3      199.82      207.74      5.80 o
   2  12   3      816.22      786.86     11.25 o
   3  12   3      555.23      629.85     10.74 o
   4  12   3     1460.56     1277.32     14.67 o
   5  12   3       45.98       45.41      4.32 o
   6  12   3      179.52      158.08      6.54 o
   7  12   3      130.50      129.35      6.40 o
   8  12   3      337.69      308.29      9.98 o
   9  12   3       11.01        6.18      5.61 o
  10  12   3       82.50       83.45      7.54 o
  11  12   3      193.46      215.33     11.62 o
  12  12   3        9.25       15.99      7.76 o
  13  12   3        9.63       -2.67      8.06 o
   0  13   3       20.62       15.39      5.51 o
   1  13   3      155.11      141.91      7.09 o
   2  13   3      125.92      111.92      7.07 o
   3  13   3      465.78      402.11     11.19 o
   4  13   3      107.08      106.85      5.76 o
   5  13   3       29.66       36.75      5.19 o
   6  13   3       84.25       85.57      6.13 o
   7  13   3      368.27      312.74     10.40 o
   8  13   3        3.84       -2.09      4.98 o
   9  13   3       85.10       88.98      8.11 o
  10  13   3      118.10      131.69      9.53 o
  11  13   3       43.91       43.45      8.44 o
  12  13   3       58.95       68.71     12.69 o
   0  14   3       27.73       39.02      5.71 o
   1  14   3      146.88      136.52      7.18 o
   2  14   3      523.62      528.53     12.92 o
   3  14   3      314.54      322.85     10.77 o
   4  14   3       26.19       26.07      4.21 o
   5  14   3       21.27       16.95      4.34 o
   6  14   3      125.80      115.08      6.83 o
   7  14   3       19.24       17.73      5.03 o
   8  14   3        7.80        8.14      5.69 o
   9  14   3        2.29        2.28      5.85 o
  10  14   3       31.56       40.06      7.96 o
  11  14   3        2.67        1.19      7.42 o
   0  15   3        1.24        7.54      6.87 o
   1  15   3       60.63       61.98      6.17 o
   2  15   3        9.13        9.28      4.85 o
   3  15   3       36.42       32.88      5.60 o
   4  15   3       22.97       22.48      5.56 o
   5  15   3        1.80        3.95      4.03 o
   6  15   3       10.80        6.73      4.56 o
   7  15   3        9.36        0.99      6.10 o
   8  15   3       56.68       64.19      7.67 o
   9  15   3       24.72       54.63      7.85 o
  10  15   3       20.35        6.91      7.28 o
   0  16   3        7.30       10.12      8.44 o
   1  16   3       17.49       16.23      7.17 o
   2  16   3       45.34       57.79      9.07 o
   3  16   3       37.59       43.40      7.70 o
   4  16   3       56.46       76.62      7.83 o
   5  16   3        2.80        9.97      4.56 o
   6  16   3       19.83       26.27      5.57 o
   7  16   3       38.74       44.19      6.59 o
   8  16   3       85.43      102.63      8.85 o
   9  16   3       14.54       10.83      7.62 o
   0  17   3      110.98      114.56     14.37 o
   1  17   3        8.59       11.82     12.23 o
   2  17   3       49.95       61.85     10.74 o
   3  17   3       49.03       54.29      7.19 o
   4  17   3      109.73      133.32     10.16 o
   5  17   3       15.80       23.16      5.10 o
   6  17   3       52.03       46.79      7.45 o
   7  17   3       74.35       96.44      8.07 o
   8  17   3        5.96        9.29      6.87 o
   0  18   3       27.47       45.92     40.68 o
   1  18   3       55.68       75.44     20.63 o
   2  18   3       99.74      121.55     10.85 o
   3  18   3       57.97      100.82     11.02 o
   4  18   3       77.90      103.68     11.41 o
   5  18   3       11.11       27.07     10.53 o
   6  18   3       35.48       40.85      7.03 o
   0  19   3       14.71        9.13     16.16 o
   1  19   3       23.02       69.11     28.65 o
   2  19   3        5.07       11.47      6.51 o
   3  19   3        3.14       12.66      6.84 o
   0   0   4     1900.30     1992.14     27.16 o
   1   0   4      253.33      239.72      7.71 o
   2   0   4    83689.01    82391.60    615.30 o
   3   0   4     5927.85     5870.54     48.42 o
   4   0   4        0.44        1.81      1.71 o
   5   0   4     1033.50     1056.86     12.50 o
   6   0   4      203.71      199.27      5.38 o
   7   0   4     2459.68     2487.83     23.53 o
   8   0   4      219.36      209.58      6.59 o
   9   0   4       24.44       33.92      4.61 o
  10   0   4      142.95      160.22      6.83 o
  11   0   4      116.36      102.92      6.17 o
  12   0   4       25.16       16.78      5.59 o
  13   0   4       52.88       16.77      7.89 o
  14   0   4        6.16       -3.52     11.87 o
  15   0   4       33.24       -1.40      9.39 o
  16   0   4      122.35      133.14     13.85 o
   0   1   4      697.04      667.04      8.54 o
   1   1   4     5384.00     4977.63     32.93 o
   2   1   4      924.03      914.72      7.07 o
   3   1   4    22797.62    22585.41    121.88 o
   4   1   4     1082.00     1155.71      9.28 o
   5   1   4       74.22       95.10      2.93 o
   6   1   4     1636.44     1718.70     12.48 o
   7   1   4      646.92      666.77      7.58 o
   8   1   4      236.82      268.39      5.29 o
   9   1   4      405.65      413.26      6.62 o
  10   1   4      658.86      694.76     10.19 o
  11   1   4       34.18       35.92      3.73 o
  12   1   4       49.26       47.16      4.61 o
  13   1   4        3.16        0.73      4.73 o
  14   1   4        1.28       -5.05      5.05 o
  15   1   4        4.08       -3.97      5.55 o
  16   1   4       38.86       24.97      7.39 o
   0   2   4      565.14      559.01      8.70 o
   1   2   4       62.08       61.78      2.22 o
   2   2   4     6345.70     6461.17     38.16 o
   3   2   4      695.76      721.88      6.79 o
   4   2   4       24.94       22.05      1.70 o
   5   2   4       45.50       36.13      2.09 o
   6   2   4       71.81       86.15      2.97 o
   7   2   4      372.50      388.99      5.65 o
   8   2   4      153.05      155.45      4.21 o
   9   2   4       61.90       57.63      3.38 o
  10   2   4      349.81      355.94      7.78 o
  11   2   4       60.14       57.77      4.56 o
  12   2   4       55.85       38.65      4.52 o
  13   2   4      223.89      218.23      7.98 o
  14   2   4       18.20        9.98      5.44 o
  15   2   4        9.49       -3.77      5.50 o
  16   2   4       13.71       19.95      6.40 o
   0   3   4     3810.60     1347.56     55.65 o
   1   3   4       21.30       10.63      2.57 o
   2   3   4      119.72      122.90      3.76 o
   3   3   4     1177.57     1167.12      9.27 o
   4   3   4      326.49      284.54      4.33 o
   5   3   4       53.95       59.95      2.71 o
   6   3   4      653.18      640.95      6.46 o
   7   3   4       84.12       78.33      3.33 o
   8   3   4      156.09      144.86      4.57 o
   9   3   4        4.05        1.08      2.74 o
  10   3   4       32.73       32.90      3.78 o
  11   3   4       18.60       13.12      3.92 o
  12   3   4       24.06       25.34      4.33 o
  13   3   4      254.75      280.05      8.28 o
  14   3   4       29.64       24.56      5.30 o
  15   3   4        8.35       -1.74      5.56 o
  16   3   4       35.17       39.08      6.94 o
   0   4   4     2819.60     2749.13     47.08 o
   1   4   4      342.80      350.37      6.50 o
   2   4   4     1457.50     1464.72     10.16 o
   3   4   4       63.54       61.13      2.08 o
   4   4   4       36.45       44.01      1.85 o
   5   4   4     1559.58     1560.70     11.10 o
   6   4   4       63.22       74.93      2.62 o
   7   4   4      299.11      318.17      6.23 o
   8   4   4      202.69      204.63      6.09 o
   9   4   4      557.90      557.51      8.70 o
  10   4   4      105.25      105.78      4.91 o
  11   4   4      106.09      109.92      5.53 o
  12   4   4       71.93       73.82      5.54 o
  13   4   4        6.93       -0.57      4.10 o
  14   4   4      274.42      288.29      9.13 o
  15   4   4       20.69       26.30      6.05 o
  16   4   4       21.48       18.12      8.16 o
   0   5   4        1.41       -1.66      1.85 o
   1   5   4     1198.14     1163.01     15.87 o
   2   5   4      369.07      436.87      5.12 o
   3   5   4     2930.25     3009.72     50.14 o
   4   5   4      278.12      276.67     16.83 o
   5   5   4     1053.78      962.96      9.38 o
   6   5   4      461.10      450.10      5.80 o
   7   5   4      114.44      135.78      4.02 o
   8   5   4     2244.11     2130.63     23.39 o
   9   5   4      936.50      941.58     11.19 o
  10   5   4       15.38       12.06      3.37 o
  11   5   4       33.38       32.86      4.33 o
  12   5   4       77.91       78.92      5.75 o
  13   5   4      430.60      444.17     10.70 o
  14   5   4       84.89      102.35      6.93 o
  15   5   4       52.89       47.24      6.28 o
  16   5   4       74.03       59.32      7.63 o
   0   6   4       61.84       59.61      3.18 o
   1   6   4     1340.95     1424.60     13.32 o
   2   6   4      969.62     1021.51     11.54 o
   3   6   4      786.44      880.39      7.98 o
   4   6   4      163.94      149.41      3.54 o
   5   6   4       61.23       70.13      4.33 o
   6   6   4      285.01      252.24     12.72 o
   7   6   4      761.76      773.47     19.20 o
   8   6   4     2037.08     1959.88     18.07 o
   9   6   4      936.04      954.66     11.79 o
  10   6   4       75.68       81.68      4.57 o
  11   6   4      118.79      104.95      5.33 o
  12   6   4        0.84       -3.96      3.96 o
  13   6   4       27.72       28.27      4.91 o
  14   6   4      201.20      236.12      8.70 o
  15   6   4       71.65       78.07      6.53 o
   0   7   4       91.91      115.75      3.72 o
   1   7   4      885.58      926.89      8.38 o
   2   7   4      737.12      772.69      8.31 o
   3   7   4      693.13      785.76      8.70 o
   4   7   4      313.87      340.69      5.40 o
   5   7   4      111.93      111.41      5.73 o
   6   7   4       58.68       53.55      6.47 o
   7   7   4      216.34      238.04      7.04 o
   8   7   4       43.63       42.69      4.37 o
   9   7   4      164.23      146.67      6.45 o
  10   7   4      466.44      509.95     10.69 o
  11   7   4       25.72       29.06      5.44 o
  12   7   4      159.00      163.07      7.90 o
  13   7   4      199.61      207.83      9.93 o
  14   7   4       43.65       43.64      7.39 o
  15   7   4       62.87       64.48      8.33 o
   0   8   4        4.19        5.10      2.29 o
   1   8   4       32.41       28.43      1.92 o
   2   8   4      110.25      102.40      3.14 o
   3   8   4       62.55       72.54      3.66 o
   4   8   4      252.74      260.19      6.30 o
   5   8   4      234.03      237.94      5.82 o
   6   8   4      194.42      180.49      5.29 o
   7   8   4       10.86        7.07      4.16 o
   8   8   4     1067.28     1091.96     14.09 o
   9   8   4        3.02        6.96      3.85 o
  10   8   4       50.71       45.90      6.15 o
  11   8   4      116.40      125.59      6.85 o
  12   8   4       66.70       62.67      8.24 o
  13   8   4       61.61       52.86      7.06 o
  14   8   4       15.34        6.13      6.58 o
  15   8   4       67.26       65.96      8.69 o
   0   9   4      130.20      147.08      4.82 o
   1   9   4      345.74      330.27      5.08 o
   2   9   4      325.85      301.76      5.59 o
   3   9   4       64.48       57.33      3.38 o
   4   9   4       15.88       12.63      2.62 o
   5   9   4       16.85       14.09      3.38 o
   6   9   4       80.30       94.04      5.15 o
   7   9   4      189.25      192.39      5.74 o
   8   9   4       81.76       75.26      4.67 o
   9   9   4       91.66       91.02      5.43 o
  10   9   4       14.98       15.84      4.42 o
  11   9   4       75.23       78.37      6.10 o
  12   9   4        5.32       -2.96      4.83 o
  13   9   4        6.65        2.85      5.76 o
  14   9   4       39.62       25.66     10.17 o
   0  10   4       32.41       32.38      3.33 o
   1  10   4       25.13       23.23      2.28 o
   2  10   4      209.29      198.81      4.43 o
   3  10   4      146.33      139.56      4.64 o
   4  10   4      432.09      378.56      7.75 o
   5  10   4       76.86       66.21      4.47 o
   6  10   4      124.13      111.65      5.58 o
   7  10   4       69.82       53.67      4.88 o
   8  10   4      109.53      113.57      6.61 o
   9  10   4       26.61       22.87      3.91 o
  10  10   4       27.41       22.36      4.48 o
  11  10   4      105.81      122.64      8.25 o
  12  10   4        5.23       -1.15      4.83 o
  13  10   4        6.11        7.40      5.64 o
  14  10   4       35.20       24.07      7.23 o
   0  11   4        9.68        0.98      4.04 o
   1  11   4     1108.88     1040.71     12.88 o
   2  11   4      680.16      697.70     10.89 o
   3  11   4     1101.74     1026.95     14.02 o
   4  11   4      236.79      223.04      6.92 o
   5  11   4      107.59      101.54      6.22 o
   6  11   4      209.08      208.77      7.47 o
   7  11   4      113.89      111.20      6.43 o
   8  11   4       13.54        9.82      4.88 o
   9  11   4       46.27       53.29      6.24 o
  10  11   4       67.73       64.64      7.20 o
  11  11   4        6.58        5.22      4.97 o
  12  11   4       45.23       46.35      6.86 o
  13  11   4       18.22        3.10      7.37 o
   0  12   4      737.99      658.84     14.84 o
   1  12   4     1117.19     1056.07     13.72 o
   2  12   4      351.24      345.45      9.53 o
   3  12   4      166.74      174.23      6.74 o
   4  12   4      269.36      233.02      7.98 o
   5  12   4      225.73      182.53      7.63 o
   6  12   4       48.74       49.62      5.44 o
   7  12   4      259.49      255.68     10.79 o
   8  12   4      133.77      134.05      8.46 o
   9  12   4       34.90       25.56      6.16 o
  10  12   4       10.53       11.90      6.26 o
  11  12   4       57.61       59.31      8.51 o
  12  12   4       42.72       42.49      8.56 o
  13  12   4       87.88       94.72     10.28 o
   0  13   4      177.72      189.16      9.39 o
   1  13   4      107.67      109.70      5.23 o
   2  13   4       66.82       54.62      4.60 o
   3  13   4      807.76      719.48     12.29 o
   4  13   4      432.66      432.22     10.14 o
   5  13   4      130.87      114.57      6.43 o
   6  13   4      135.83      124.19      7.07 o
   7  13   4       92.28       82.42      6.69 o
   8  13   4        8.79       -1.21      5.26 o
   9  13   4       11.12       10.02      6.15 o
  10  13   4       29.96       24.21      6.95 o
  11  13   4        4.00        3.96      7.21 o
  12  13   4        6.52       13.31      7.70 o
   0  14   4       23.41       21.38      6.60 o
   1  14   4       24.82       20.30      3.90 o
   2  14   4      257.48      249.75      7.95 o
   3  14   4      127.41      115.76      6.63 o
   4  14   4       26.90       26.66      4.38 o
   5  14   4       22.84       11.31      4.42 o
   6  14   4       26.18       18.61      4.83 o
   7  14   4       78.36       76.55      6.60 o
   8  14   4        5.39        0.08      5.50 o
   9  14   4        5.75       17.74      6.60 o
  10  14   4       39.71       37.15      7.37 o
  11  14   4       19.64       24.47     10.28 o
   0  15   4       33.15       36.46      6.27 o
   1  15   4        5.99        7.13      4.26 o
   2  15   4       31.44       33.15      4.26 o
   3  15   4      119.29      122.24      6.69 o
   4  15   4       39.86       38.95      5.39 o
   5  15   4        9.85        7.05      4.44 o
   6  15   4        7.42        4.49      4.73 o
   7  15   4       37.77       40.08      5.96 o
   8  15   4       14.05       21.55      6.44 o
   9  15   4        4.83       10.36      6.51 o
  10  15   4        6.26       -5.01      8.01 o
   0  16   4        0.22        3.58     12.63 o
   1  16   4       40.56       46.56      7.08 o
   2  16   4       45.44       46.61      6.49 o
   3  16   4        3.86        9.85      4.20 o
   4  16   4       21.94       20.62      5.03 o
   5  16   4       20.77       21.16      5.13 o
   6  16   4      114.59      125.61      7.85 o
   7  16   4       32.26       26.39      5.99 o
   8  16   4      235.44      266.82     11.87 o
   9  16   4       28.60       37.96      8.43 o
   0  17   4       36.54       69.40     14.25 o
   1  17   4        4.17        6.35      5.31 o
   2  17   4       53.04       56.59      6.19 o
   3  17   4       38.47       49.00      7.52 o
   4  17   4        6.64       11.70      7.09 o
   5  17   4       15.62       17.84      5.75 o
   6  17   4       31.23       39.01      6.18 o
   7  17   4      290.07      333.66     13.38 o
   0  18   4        1.72       -8.14     14.36 o
   1  18   4       39.28       59.63      9.58 o
   2  18   4       14.68       22.58      6.99 o
   3  18   4        8.17       21.19     11.89 o
   4  18   4       17.47       27.15      8.14 o
   5  18   4       44.82       48.48      6.34 o
   0  19   4      104.00      115.73     32.72 o
   1  19   4      105.03      123.81     18.04 o
   2  19   4        2.19       13.84     13.44 o
   1   0   5     4352.09     4300.16     34.09 o
   2   0   5     4129.25     4009.47     31.13 o
   3   0   5      106.32      135.20      3.95 o
   4   0   5      389.04      360.06      6.44 o
   5   0   5     5340.06     5419.65     46.45 o
   6   0   5       28.17       25.82      3.08 o
   7   0   5      223.94      215.83      6.18 o
   8   0   5      904.29      865.11     13.02 o
   9   0   5       64.14       62.31      5.16 o
  10   0   5       19.59       18.88      4.48 o
  11   0   5        2.82       17.52      4.78 o
  12   0   5       37.18       24.89      6.07 o
  13   0   5      220.03      186.36     13.22 o
  14   0   5       12.01       13.45      8.61 o
  15   0   5       22.08       37.89     16.11 o
  16   0   5       23.97        4.98      9.91 o
   0   1   5      663.08      670.45      8.45 o
   1   1   5      202.22      213.89      3.11 o
   2   1   5     2783.57     2726.55     17.29 o
   3   1   5     2221.98     2226.94     15.18 o
   4   1   5     1906.27     1990.07     13.96 o
   5   1   5     1234.83     1324.74     10.08 o
   6   1   5      157.99      149.53      3.94 o
   7   1   5       96.37       93.89      3.48 o
   8   1   5      229.22      245.33      5.11 o
   9   1   5      210.07      221.47      5.53 o
  10   1   5       75.14       90.94      4.26 o
  11   1   5      190.03      173.83      5.58 o
  12   1   5       73.10       79.08      5.40 o
  13   1   5      112.04      101.88      6.40 o
  14   1   5       38.30       39.91      6.14 o
  15   1   5        5.70       13.62      6.23 o
  16   1   5       38.35       34.11      8.63 o
   0   2   5       18.64       16.38      2.04 o
   1   2   5     1685.77     1688.40     12.72 o
   2   2   5     2564.53     2608.29     31.16 o
   3   2   5      199.32      226.52      3.80 o
   4   2   5      878.74      872.03      8.27 o
   5   2   5      294.01      306.32      4.59 o
   6   2   5       25.38       24.86      2.26 o
   7   2   5        9.62       12.44      2.21 o
   8   2   5       40.74       43.60      2.95 o
   9   2   5       48.53       46.57      3.28 o
  10   2   5       95.76       89.15      4.64 o
  11   2   5      141.52      137.19      6.06 o
  12   2   5       10.94        9.31      4.05 o
  13   2   5        9.12       16.15      4.64 o
  14   2   5        0.53       -1.82      5.00 o
  15   2   5       61.68       51.17     10.15 o
  16   2   5        4.61       -5.85      5.85 o
   0   3   5        1.90        0.61      1.67 o
   1   3   5      466.25      492.87      5.77 o
   2   3   5       28.12       33.25      1.94 o
   3   3   5      828.51      794.98      7.37 o
   4   3   5       51.60       54.60      2.36 o
   5   3   5      614.83      591.52      6.44 o
   6   3   5      221.23      231.83      4.51 o
   7   3   5       60.17       45.54      3.69 o
   8   3   5        4.96        4.16      2.45 o
   9   3   5       29.91       32.26      3.47 o
  10   3   5       22.03       20.28      3.81 o
  11   3   5      131.33      114.29      5.74 o
  12   3   5       31.49       33.91      4.74 o
  13   3   5       52.19       53.71      5.07 o
  14   3   5       28.95       24.57      5.18 o
  15   3   5       80.93       88.61      7.47 o
  16   3   5       32.21       33.83      6.75 o
   0   4   5     1775.10     1649.56     16.37 o
   1   4   5      822.28      851.71      7.27 o
   2   4   5      575.00      622.26      6.18 o
   3   4   5       75.96       82.35      2.33 o
   4   4   5      410.84      418.70      4.71 o
   5   4   5      151.50      156.79      3.30 o
   6   4   5      146.75      154.94      3.69 o
   7   4   5      167.83      176.34      5.33 o
   8   4   5     1005.52     1038.18     11.23 o
   9   4   5      102.90      106.46      4.71 o
  10   4   5      114.54      123.77      5.24 o
  11   4   5      113.69      130.60      5.91 o
  12   4   5       36.31       26.75      4.37 o
  13   4   5        4.06       -0.69      4.24 o
  14   4   5      231.66      242.23      8.24 o
  15   4   5        2.18        1.72      5.30 o
  16   4   5       35.28       37.84      6.89 o
   0   5   5     3471.87     3569.66     41.98 o
   1   5   5      307.06      333.24      4.79 o
   2   5   5      516.26      605.81      6.17 o
   3   5   5     3319.10     3426.63     19.87 o
   4   5   5       81.82       75.27      2.32 o
   5   5   5      107.17      109.52      2.92 o
   6   5   5      158.32      179.75      3.98 o
   7   5   5      575.61      565.55      9.69 o
   8   5   5      183.64      190.83      5.49 o
   9   5   5      186.77      198.93      5.86 o
  10   5   5      389.59      406.68      8.56 o
  11   5   5      220.99      236.07      7.76 o
  12   5   5       27.74       41.21      5.16 o
  13   5   5      365.83      404.68     10.48 o
  14   5   5      102.76      119.93      7.30 o
  15   5   5       19.49       19.50      6.37 o
  16   5   5       28.20       24.48      7.40 o
   0   6   5     1529.46     1566.72     25.33 o
   1   6   5      936.87     1034.90     11.82 o
   2   6   5      848.00      932.29      8.14 o
   3   6   5       18.58       14.30      1.75 o
   4   6   5      389.78      411.58      6.23 o
   5   6   5      299.93      337.21      8.30 o
   6   6   5      344.58      304.82     12.09 o
   7   6   5     1181.15     1159.68     11.56 o
   8   6   5     3162.43     3080.67     25.79 o
   9   6   5      293.12      273.51      6.79 o
  10   6   5       28.24       27.14      3.80 o
  11   6   5        7.57        2.84      3.59 o
  12   6   5       87.93      103.58      6.10 o
  13   6   5      519.34      594.26     11.78 o
  14   6   5      186.07      179.74      7.92 o
  15   6   5       44.09       30.49      6.21 o
   0   7   5      283.59      319.26      7.06 o
   1   7   5      276.91      269.70      5.20 o
   2   7   5      547.13      501.75     44.75 o
   3   7   5      751.89      810.50     11.69 o
   4   7   5     1084.78     1095.50     18.50 o
   5   7   5      450.04      461.57     24.88 o
   6   7   5      590.05      568.48     11.77 o
   7   7   5       53.33       50.22      4.05 o
   8   7   5       44.46       43.32      4.41 o
   9   7   5      207.55      240.99      7.77 o
  10   7   5       77.22       80.24      5.90 o
  11   7   5       76.16       84.56      6.29 o
  12   7   5      153.23      151.14      8.41 o
  13   7   5       46.56       50.53      7.25 o
  14   7   5      103.02       75.72      8.69 o
  15   7   5       13.63        8.98      7.21 o
   0   8   5        4.46        5.64      2.72 o
   1   8   5      308.56      305.02      5.32 o
   2   8   5       28.25       26.97      3.79 o
   3   8   5       43.70       26.34      5.16 o
   4   8   5       52.82       46.54      4.14 o
   5   8   5       71.98       82.36      3.51 o
   6   8   5      169.20      192.70      5.59 o
   7   8   5      280.09      281.08      7.01 o
   8   8   5     1321.16     1328.02     16.05 o
   9   8   5       79.46       77.78      5.34 o
  10   8   5      135.54      143.24      6.83 o
  11   8   5       26.43       19.55      5.04 o
  12   8   5       65.03       57.09      6.23 o
  13   8   5      176.58      192.09      9.70 o
  14   8   5      189.91      172.87      9.74 o
  15   8   5        0.14       -6.36      6.36 o
   0   9   5       50.09       63.21      5.23 o
   1   9   5       17.53       28.06      2.94 o
   2   9   5      518.73      518.26     10.21 o
   3   9   5      150.80      166.38      5.81 o
   4   9   5      136.39      143.17      5.16 o
   5   9   5       60.49       49.09      4.10 o
   6   9   5       52.37       52.67      4.49 o
   7   9   5       68.80       77.19      5.16 o
   8   9   5      110.07      101.60      5.26 o
   9   9   5       67.72       74.60      5.21 o
  10   9   5       59.16       51.66      5.53 o
  11   9   5       23.89       25.52      5.19 o
  12   9   5       28.87       25.39      5.52 o
  13   9   5       22.87       22.38      6.68 o
  14   9   5       15.86        8.67      8.04 o
   0  10   5      237.73      245.68      9.17 o
   1  10   5       20.80       17.77      3.30 o
   2  10   5       23.38       23.70      3.57 o
   3  10   5      345.54      319.91      8.23 o
   4  10   5      848.51      716.33     12.80 o
   5  10   5      209.92      187.81      7.63 o
   6  10   5       14.23       18.36      4.30 o
   7  10   5        0.79        1.53      3.96 o
   8  10   5       68.79       73.63      6.79 o
   9  10   5        9.74        4.20      3.81 o
  10  10   5       30.82       28.06      4.96 o
  11  10   5       49.58       48.51      5.87 o
  12  10   5        8.62       -0.37      5.36 o
  13  10   5        7.25        5.93      8.68 o
  14  10   5        6.13        1.61      8.29 o
   0  11   5       55.21       59.30      5.82 o
   1  11   5        4.70        2.78      3.10 o
   2  11   5      413.64      419.52      8.65 o
   3  11   5     3119.09     2961.27     32.96 o
   4  11   5      382.35      345.99      9.54 o
   5  11   5       59.80       49.54      5.09 o
   6  11   5        9.87       15.67      4.57 o
   7  11   5       35.29       40.33      6.11 o
   8  11   5      156.18      160.22      8.39 o
   9  11   5        0.31       -5.09      5.18 o
  10  11   5       37.45       32.78      6.84 o
  11  11   5       46.60       48.44      5.38 o
  12  11   5       62.93       70.14      6.45 o
  13  11   5       22.90       29.91      6.17 o
   0  12   5      240.81      225.64      9.59 o
   1  12   5       34.45       37.83      3.96 o
   2  12   5      405.88      404.40      9.26 o
   3  12   5       90.89       92.90      6.29 o
   4  12   5       74.60       69.79      5.47 o
   5  12   5      348.69      295.52      9.64 o
   6  12   5      168.98      171.59      8.14 o
   7  12   5       31.75       25.55      5.28 o
   8  12   5       53.70       44.82      6.28 o
   9  12   5       84.39       79.98     10.20 o
  10  12   5       21.44       19.02      6.70 o
  11  12   5       50.04       32.68      7.92 o
  12  12   5       24.09       41.86      8.56 o
   0  13   5        4.08        7.15      8.02 o
   1  13   5      106.94      102.17      6.19 o
   2  13   5      467.94      423.23     10.25 o
   3  13   5      699.36      673.69     12.99 o
   4  13   5       44.76       45.39      5.21 o
   5  13   5       44.31       35.48      5.10 o
   6  13   5      150.29      142.22      7.64 o
   7  13   5       23.42       12.45      5.06 o
   8  13   5       87.85       95.00      7.48 o
   9  13   5       79.00       91.48      8.51 o
  10  13   5       25.51       22.28      7.15 o
  11  13   5       62.82       62.69      8.67 o
  12  13   5       36.21       37.13      9.49 o
   0  14   5       15.98       21.12      5.85 o
   1  14   5       17.35       22.11      4.08 o
   2  14   5      184.06      171.80      7.29 o
   3  14   5        1.60        7.29      3.91 o
   4  14   5       15.24       11.25      4.70 o
   5  14   5       99.79       93.21      6.53 o
   6  14   5      183.02      168.23      8.36 o
   7  14   5       10.75       17.26      5.49 o
   8  14   5       10.61       14.03      5.82 o
   9  14   5       71.92       72.26      8.27 o
  10  14   5        0.22       10.31      6.85 o
  11  14   5        0.97        1.48      7.18 o
   0  15   5        3.51        1.62      7.04 o
   1  15   5        7.29        2.55      5.41 o
   2  15   5       38.93       34.55      4.82 o
   3  15   5       74.96       75.33      5.74 o
   4  15   5       69.08       81.36      6.13 o
   5  15   5       77.44       81.41      6.83 o
   6  15   5       27.85       34.67      5.66 o
   7  15   5      130.45      147.19      8.79 o
   8  15   5       34.29       24.88      6.32 o
   9  15   5       55.06       58.77      8.00 o
  10  15   5        2.72        3.84      7.00 o
   0  16   5        3.73       -5.13      8.02 o
   1  16   5      114.57      113.12      6.67 o
   2  16   5        6.82       12.02      4.72 o
   3  16   5       34.96       36.38      5.16 o
   4  16   5        0.47        6.06      5.21 o
   5  16   5        5.15        9.41      5.82 o
   6  16   5       21.95       21.51      6.00 o
   7  16   5       42.94       44.89      6.69 o
   8  16   5       19.44       36.18      9.80 o
   0  17   5      110.56      146.91     14.21 o
   1  17   5       41.37       49.06      7.95 o
   2  17   5        0.25        9.73      6.03 o
   3  17   5       10.33        9.35      4.64 o
   4  17   5       53.44       71.60      6.66 o
   5  17   5        9.44       17.05      6.38 o
   6  17   5       15.59       23.83      6.93 o
   7  17   5       28.38       39.40      8.06 o
   0  18   5       20.35       15.73     11.29 o
   1  18   5       43.86       60.69      9.72 o
   2  18   5       26.71       51.48      9.48 o
   3  18   5        0.82        7.48      7.12 o
   4  18   5       21.68       27.14      8.42 o
   5  18   5      116.07      139.45     10.06 o
   0   0   6     1377.01     1483.38     19.04 o
   1   0   6      141.24      178.95      4.08 o
   2   0   6      434.82      404.86      5.95 o
   3   0   6     1213.48     1245.23     12.96 o
   4   0   6     6292.89     6491.85     54.65 o
   5   0   6      800.17      874.93     10.92 o
   6   0   6      207.54      240.83      6.33 o
   7   0   6      215.00      203.13      6.26 o
   8   0   6      608.96      625.29     11.51 o
   9   0   6       11.80       11.49      4.16 o
  10   0   6       12.88        5.12      5.25 o
  11   0   6        2.95       12.08      5.06 o
  12   0   6      141.36      133.79      8.03 o
  13   0   6       88.48       70.87      9.00 o
  14   0   6       19.16        8.39      8.89 o
  15   0   6       17.87        7.35      9.81 o
  16   0   6      146.25      157.44     14.46 o
   0   1   6     2303.41     2459.16     20.92 o
   1   1   6      160.10      156.51      2.79 o
   2   1   6       44.11       55.12      2.09 o
   3   1   6     3331.71     3448.09     20.83 o
   4   1   6      862.17      935.22      8.17 o
   5   1   6      263.65      283.36      4.85 o
   6   1   6        9.01        6.24      1.98 o
   7   1   6      155.18      175.30      4.35 o
   8   1   6      280.84      273.86      5.52 o
   9   1   6      479.51      476.33      7.46 o
  10   1   6       31.20       23.81      3.75 o
  11   1   6      119.08      139.34      5.61 o
  12   1   6      147.73      150.84      6.32 o
  13   1   6       91.09       91.30      6.37 o
  14   1   6       29.02       23.20      5.71 o
  15   1   6        7.31       -3.44      6.42 o
  16   1   6        0.97       -6.77      6.77 o
   0   2   6       84.24       79.73      5.07 o
   1   2   6      352.74      362.72      5.31 o
   2   2   6      814.47      798.63      7.19 o
   3   2   6     1308.88     1434.18     10.50 o
   4   2   6     2836.75     2902.06     18.52 o
   5   2   6      728.43      771.29      7.42 o
   6   2   6       48.84       52.20      2.88 o
   7   2   6      221.08      235.04      5.09 o
   8   2   6      161.58      157.86      4.65 o
   9   2   6       89.20       93.89      4.30 o
  10   2   6      400.67      384.26      7.80 o
  11   2   6       21.60       27.53      4.05 o
  12   2   6      133.47      150.79      6.58 o
  13   2   6       39.13       32.03      4.92 o
  14   2   6        3.68       -4.97      4.97 o
  15   2   6       34.06       30.68      6.31 o
  16   2   6       34.20       31.81      6.87 o
   0   3   6      139.72      135.80      4.42 o
   1   3   6       72.87       77.70      2.61 o
   2   3   6      127.71      135.46      2.95 o
   3   3   6      328.96      325.53      4.50 o
   4   3   6      114.20      118.48      3.11 o
   5   3   6        7.24       12.41      2.03 o
   6   3   6      359.08      399.42      5.85 o
   7   3   6      386.64      372.79      6.94 o
   8   3   6       86.96       76.09      3.97 o
   9   3   6       84.44       88.17      4.17 o
  10   3   6        7.53        0.59      3.28 o
  11   3   6       28.49       34.10      4.35 o
  12   3   6        9.64        1.84      3.98 o
  13   3   6       59.63       61.44      5.20 o
  14   3   6       94.40       94.66      6.64 o
  15   3   6       85.00       88.01      7.59 o
  16   3   6       56.04       32.68      7.34 o
   0   4   6      411.84      349.36      6.10 o
   1   4   6     2238.63     2300.34     16.15 o
   2   4   6      237.51      271.69      3.73 o
   3   4   6      184.37      179.75      3.31 o
   4   4   6      272.48      296.31      4.18 o
   5   4   6      187.08      176.20      3.64 o
   6   4   6      484.64      489.89      7.05 o
   7   4   6      118.49      133.30      4.89 o
   8   4   6      746.53      779.07      9.34 o
   9   4   6       51.63       63.46      4.14 o
  10   4   6       22.42       17.79      3.73 o
  11   4   6       10.37        6.61      3.85 o
  12   4   6       43.72       43.19      4.94 o
  13   4   6      111.70      133.01      6.70 o
  14   4   6      170.96      195.14      7.78 o
  15   4   6       37.77       37.75      5.82 o
  16   4   6        7.23        2.52     15.67 o
   0   5   6       27.25       46.67      3.35 o
   1   5   6       44.52       55.54      2.09 o
   2   5   6       21.81       17.75      1.50 o
   3   5   6      196.70      177.74      3.14 o
   4   5   6      525.49      498.63      5.53 o
   5   5   6      539.08      497.51      5.99 o
   6   5   6        8.21       10.17      2.21 o
   7   5   6     2847.33     2744.27     21.37 o
   8   5   6       74.26       72.06      4.07 o
   9   5   6      278.75      275.21      6.90 o
  10   5   6       17.01       14.50      3.83 o
  11   5   6        1.66        0.14      4.87 o
  12   5   6       30.54       30.85      5.00 o
  13   5   6       47.33       45.18      5.65 o
  14   5   6      287.40      331.18     10.27 o
  15   5   6       16.20        1.70      5.82 o
   0   6   6      360.03      406.44      8.42 o
   1   6   6      414.91      414.86      5.53 o
   2   6   6      631.71      598.68      6.73 o
   3   6   6      188.72      183.13      3.87 o
   4   6   6      304.04      278.23      5.12 o
   5   6   6      621.74      597.31      9.79 o
   6   6   6      760.69      762.87      9.13 o
   7   6   6     1706.38     1629.36     15.80 o
   8   6   6     1852.19     1808.26     17.46 o
   9   6   6       35.70       37.98      3.86 o
  10   6   6       43.79       51.01      4.31 o
  11   6   6       92.58       83.57      5.22 o
  12   6   6        0.27       -2.12      4.11 o
  13   6   6       20.27       12.09      5.06 o
  14   6   6      403.08      458.23     11.15 o
  15   6   6      131.19      118.84      7.26 o
   0   7   6       86.46      127.44      9.12 o
   1   7   6     2202.94     2167.74     31.52 o
   2   7   6       78.40       88.66      4.50 o
   3   7   6      109.93      127.75      4.39 o
   4   7   6      241.96      251.00      6.64 o
   5   7   6       29.81       23.76      3.81 o
   6   7   6      644.79      583.65      9.24 o
   7   7   6      511.12      537.40      9.36 o
   8   7   6      856.75      907.14     13.04 o
   9   7   6      357.92      362.60      9.14 o
  10   7   6       36.41       37.99      5.08 o
  11   7   6       21.19       11.61      4.98 o
  12   7   6      290.37      338.05     12.04 o
  13   7   6      669.71      730.63     15.72 o
  14   7   6       57.20       51.98      7.69 o
  15   7   6       22.40       11.68      7.36 o
   2   8   6      255.76      227.48     22.45 o
   3   8   6      126.73      110.74     13.59 o
   4   8   6       86.70       73.88     12.61 o
   5   8   6      159.62      157.62      5.05 o
   6   8   6       50.98       45.62      4.36 o
   7   8   6      476.14      485.90      8.82 o
   8   8   6      165.63      188.92      6.78 o
   9   8   6       79.58       82.81      5.74 o
  10   8   6       23.96       14.72      4.97 o
  11   8   6       38.08       35.89      5.57 o
  12   8   6       20.98       18.82      5.95 o
  13   8   6       18.99       13.36      6.57 o
  14   8   6       83.43       76.03     11.27 o
   0   9   6        0.04        2.53      3.27 o
   1   9   6        9.52        7.37      2.56 o
   2   9   6       52.70       44.19      5.33 o
   3   9   6      105.52       91.70      5.44 o
   4   9   6       80.81       78.42      5.40 o
   5   9   6      281.06      302.88      9.13 o
   6   9   6       48.62       31.70      4.03 o
   7   9   6       72.16       64.80      4.59 o
   8   9   6       20.82       17.35      4.32 o
   9   9   6       13.44       16.07      4.98 o
  10   9   6       45.83       46.72      5.73 o
  11   9   6       30.12       31.23      5.77 o
  12   9   6       76.57       74.11      9.06 o
  13   9   6       95.85      102.59      9.22 o
  14   9   6       61.49       43.32     10.80 o
   0  10   6      168.18      180.16      9.46 o
   1  10   6      161.83      176.44      6.21 o
   2  10   6      187.00      181.95      6.34 o
   3  10   6      374.93      326.41      9.32 o
   4  10   6      154.56      142.57      6.80 o
   5  10   6        6.00        7.35      4.13 o
   6  10   6       77.62       75.18      6.02 o
   7  10   6       45.00       47.56      5.69 o
   8  10   6        0.36       -0.39      3.81 o
   9  10   6       10.45       13.35      5.24 o
  10  10   6      150.39      157.23      8.49 o
  11  10   6       12.04       11.01      5.24 o
  12  10   6       19.07       12.05      6.19 o
  13  10   6       12.78        6.40     10.07 o
   0  11   6       86.54       82.76      6.97 o
   1  11   6       43.40       33.45      4.01 o
   2  11   6      344.89      297.94      8.83 o
   3  11   6     1251.01     1257.84     18.20 o
   4  11   6      197.96      199.23      8.78 o
   5  11   6      451.83      405.78     10.66 o
   6  11   6      167.64      160.95      8.08 o
   7  11   6      105.14      110.08      7.38 o
   8  11   6       75.61       72.16      7.36 o
   9  11   6       28.14       19.69      6.28 o
  10  11   6        0.78        4.93      6.08 o
  11  11   6        4.48        4.96      6.46 o
  12  11   6       16.14       15.74      8.70 o
  13  11   6       69.02       68.94      7.14 o
   0  12   6      320.67      329.34     11.64 o
   1  12   6       25.96       22.84      3.90 o
   2  12   6      479.78      426.09     11.34 o
   3  12   6      184.99      177.41      7.21 o
   4  12   6      128.56      154.16      8.11 o
   5  12   6        0.21        4.30      4.29 o
   6  12   6      318.18      269.53     10.10 o
   7  12   6       10.45       15.98      5.16 o
   8  12   6       62.23       57.38      6.51 o
   9  12   6       95.68      129.50      9.38 o
  10  12   6       60.12       86.85     10.84 o
  11  12   6       54.70       74.84      9.12 o
  12  12   6       14.30       15.64      8.09 o
   0  13   6       94.55       95.74      7.76 o
   1  13   6      125.51      120.37      6.10 o
   2  13   6      142.23      132.24      6.57 o
   3  13   6      349.16      361.00      9.66 o
   4  13   6       82.71       76.70      6.05 o
   5  13   6       14.73       10.16      4.59 o
   6  13   6        3.57        9.39      4.88 o
   7  13   6       35.18       32.84      5.89 o
   8  13   6        0.83        6.60      5.38 o
   9  13   6      104.57       81.34      8.53 o
  10  13   6       35.60       33.56      7.60 o
  11  13   6      163.70      149.69     11.48 o
   0  14   6        2.66       13.24      5.87 o
   1  14   6       95.10      113.34      6.48 o
   2  14   6      126.30      116.52      6.50 o
   3  14   6      139.34      123.92      6.50 o
   4  14   6      150.55      157.35      7.60 o
   5  14   6      182.32      177.43      9.34 o
   6  14   6        2.68        9.05      5.06 o
   7  14   6       77.72       78.43      7.16 o
   8  14   6       34.24       36.62      6.77 o
   9  14   6        2.94        9.36      6.48 o
  10  14   6        9.15       10.04      7.11 o
   0  15   6        1.15        3.37      6.12 o
   1  15   6      102.30       96.55      6.37 o
   2  15   6       46.66       52.54      5.55 o
   3  15   6       19.69       24.70      5.05 o
   4  15   6        6.91       11.17      4.48 o
   5  15   6       57.37       70.57      6.43 o
   6  15   6       24.24       19.54      6.21 o
   7  15   6       15.62       11.86      6.52 o
   8  15   6       25.86       32.20      7.49 o
   9  15   6       42.67       43.16      9.88 o
   0  16   6       28.02       26.11     11.03 o
   1  16   6       12.53       13.64      8.25 o
   2  16   6      124.80      153.25      8.07 o
   3  16   6        2.53        4.23      5.56 o
   4  16   6        4.70       18.67      5.17 o
   5  16   6      112.65      128.75      7.90 o
   6  16   6       96.35      109.97      8.45 o
   7  16   6       49.31       55.18      7.64 o
   8  16   6       37.06       33.21      7.00 o
   0  17   6        9.82        6.19     11.83 o
   1  17   6       36.44       57.17     10.66 o
   2  17   6       45.05       59.23      9.45 o
   3  17   6       30.33       22.43      8.30 o
   4  17   6       53.58       52.74      6.05 o
   5  17   6       30.30       44.90      7.55 o
   6  17   6       19.59       36.59      6.86 o
   0  18   6      183.65      236.20     25.48 o
   1  18   6       50.69       48.64      9.36 o
   2  18   6      139.31      159.73      8.43 o
   3  18   6        4.44       11.06      7.71 o
   4  18   6      115.69      130.16      8.07 o
   1   0   7      170.75      176.94      4.37 o
   2   0   7       11.61       12.20      2.13 o
   3   0   7        4.92        2.53      1.96 o
   4   0   7    21201.88    21645.80    158.07 o
   5   0   7      164.48      176.14      5.56 o
   6   0   7      149.88      149.95      5.71 o
   7   0   7       43.86       48.26      5.37 o
   8   0   7      107.79      108.87      6.72 o
   9   0   7      265.49      259.71      8.60 o
  10   0   7      280.01      248.27      9.68 o
  11   0   7        2.48        6.25      5.07 o
  12   0   7      173.86      144.20      8.45 o
  13   0   7       24.05       20.44      7.58 o
  14   0   7       17.09       12.35      8.91 o
  15   0   7        0.17       -9.27      9.27 o
  16   0   7        0.95       -9.51      9.51 o
   0   1   7     1163.18     1167.10     12.30 o
   1   1   7     1171.41     1190.18      9.84 o
   2   1   7      519.85      506.50      5.08 o
   3   1   7     1707.79     1687.68     11.65 o
   4   1   7     3125.62     3335.82     20.46 o
   5   1   7     1114.51     1193.98     10.37 o
   6   1   7      131.49      144.51      4.06 o
   7   1   7       57.10       58.83      3.26 o
   8   1   7      128.86      127.94      4.48 o
   9   1   7      232.03      235.02      6.11 o
  10   1   7       28.04       18.64      3.48 o
  11   1   7       18.44       16.52      4.17 o
  12   1   7       98.04       83.70      5.67 o
  13   1   7       36.38       26.57      5.34 o
  14   1   7       42.87       34.31      5.87 o
  15   1   7       31.11       19.80      7.96 o
  16   1   7       11.81        5.18      7.09 o
   0   2   7      552.17      487.22      7.71 o
   1   2   7      195.42      206.05      3.24 o
   2   2   7      509.99      533.18      5.64 o
   3   2   7      515.42      563.23      6.24 o
   4   2   7     4787.21     5138.33     30.73 o
   5   2   7      402.85      417.18      5.69 o
   6   2   7      165.90      164.53      4.14 o
   7   2   7       41.44       39.32      3.04 o
   8   2   7      136.43      148.51      4.71 o
   9   2   7       77.33       74.59      4.49 o
  10   2   7      104.09      101.29      5.14 o
  11   2   7      177.84      182.68      6.47 o
  12   2   7       50.05       44.32      5.53 o
  13   2   7       21.49        7.55      4.81 o
  14   2   7       21.12       13.30      6.14 o
  15   2   7        3.76       -0.98      5.65 o
  16   2   7        0.70      -16.26     16.26 o
   0   3   7      152.88      158.29      5.05 o
   1   3   7      216.58      251.42      4.38 o
   2   3   7      318.53      353.47      4.63 o
   3   3   7       52.77       58.08      2.47 o
   4   3   7      442.90      466.44      5.87 o
   5   3   7      310.94      331.19      5.07 o
   6   3   7      356.50      346.44      5.80 o
   7   3   7      494.35      522.51      7.31 o
   8   3   7      382.41      391.61      7.11 o
   9   3   7       94.29      121.14      5.03 o
  10   3   7       70.68       65.18      4.50 o
  11   3   7       35.55       47.69      4.72 o
  12   3   7       14.49        5.49      4.18 o
  13   3   7       35.31       31.02      5.30 o
  14   3   7        9.17       -1.33      4.96 o
  15   3   7       31.52       17.03      6.01 o
   0   4   7      763.52      825.67     12.97 o
   1   4   7      273.34      287.32      4.84 o
   2   4   7      502.99      495.24      6.86 o
   3   4   7      532.24      498.90      5.51 o
   4   4   7       17.51       17.43      1.99 o
   5   4   7      284.36      285.89      5.40 o
   6   4   7       36.58       36.13      3.29 o
   7   4   7      208.55      205.55      5.33 o
   8   4   7       81.44       99.36      4.18 o
   9   4   7       88.78      100.51      4.75 o
  10   4   7        3.08       -3.40      3.40 o
  11   4   7       54.61       65.54      5.00 o
  12   4   7      152.84      191.27      9.39 o
  13   4   7       26.36       21.41      4.82 o
  14   4   7       20.19       17.95      5.23 o
  15   4   7      198.21      239.61      9.38 o
   0   5   7      617.87      671.60      8.61 o
   1   5   7      697.97      784.93      6.73 o
   2   5   7      158.24      173.07      3.33 o
   3   5   7      220.01      180.82      3.56 o
   4   5   7       69.52       64.38      2.73 o
   5   5   7      530.74      528.70      7.38 o
   6   5   7      744.36      718.63      8.30 o
   7   5   7     3412.89     3385.86     24.20 o
   8   5   7      199.67      214.91      6.02 o
   9   5   7      206.16      233.46      6.77 o
  10   5   7      130.99      127.89      5.78 o
  11   5   7       73.92       76.72      5.52 o
  12   5   7       70.51       75.93      5.86 o
  13   5   7      235.37      284.15      9.80 o
  14   5   7      121.41      141.30      7.75 o
  15   5   7      232.15      237.04     12.47 o
   0   6   7       75.88       63.70      3.17 o
   1   6   7     1281.53     1363.46     10.92 o
   2   6   7       93.69       74.71      2.97 o
   3   6   7       58.47       66.83      2.78 o
   4   6   7      472.07      442.06      6.45 o
   5   6   7      455.75      396.48      7.18 o
   6   6   7      576.96      534.08      7.42 o
   7   6   7      932.61      913.82     10.73 o
   8   6   7       82.17       86.86      4.45 o
   9   6   7      419.47      437.89      8.39 o
  10   6   7       11.87       11.64      4.36 o
  11   6   7       17.74        5.40      4.06 o
  12   6   7       91.18       71.27      6.02 o
  13   6   7      104.31      100.20      6.31 o
  14   6   7       54.02       53.09      5.89 o
  15   6   7       34.17       28.25      5.93 o
   0   7   7        2.85        1.67      3.39 o
   1   7   7     1037.80     1074.42     15.48 o
   2   7   7      326.98      360.01      6.35 o
   3   7   7      352.04      340.21      6.73 o
   4   7   7      262.23      248.34      6.58 o
   5   7   7        7.93       13.65      3.27 o
   6   7   7      102.02      104.21      4.96 o
   7   7   7       82.26       72.20      4.86 o
   8   7   7      131.10      115.92      6.17 o
   9   7   7       78.55       68.68      5.65 o
  10   7   7       39.04       38.83      5.53 o
  11   7   7       39.82       46.46      6.16 o
  12   7   7        3.98       -0.49      5.93 o
  13   7   7      264.40      311.72     12.67 o
  14   7   7       26.46       34.25      8.34 o
   0   8   7        0.92        5.48      2.48 o
   1   8   7       22.43        5.52      3.78 o
   2   8   7      410.91      376.62     24.14 o
   3   8   7      122.59      110.10      5.53 o
   4   8   7      297.21      290.60      6.05 o
   5   8   7      172.07      181.92      6.00 o
   6   8   7      275.25      259.95      8.25 o
   7   8   7       51.18       59.91      4.90 o
   8   8   7        8.61        4.62      4.07 o
   9   8   7       25.50       18.98      4.99 o
  10   8   7       54.61       48.20      5.89 o
  11   8   7       70.79       59.46      6.75 o
  12   8   7        3.19        0.54      6.25 o
  13   8   7        0.66        3.44      6.77 o
  14   8   7      104.32       84.60      9.38 o
   0   9   7        0.27       -4.48      4.48 o
   1   9   7       11.68       10.96      3.09 o
   2   9   7       89.35       92.28      5.05 o
   3   9   7      102.38       98.36      5.52 o
   4   9   7       82.90       72.51      5.64 o
   5   9   7       42.08       42.48      4.92 o
   6   9   7       51.66       50.84      4.05 o
   7   9   7       35.41       32.32      4.21 o
   8   9   7       18.93       12.73      4.16 o
   9   9   7        6.45       12.47      4.61 o
  10   9   7       47.41       46.51      5.91 o
  11   9   7       18.24       15.54      6.14 o
  12   9   7       22.50       19.31      6.37 o
  13   9   7       53.70       56.45      8.30 o
  14   9   7       12.50        8.81      8.26 o
   0  10   7        9.24        2.78      4.56 o
   1  10   7       75.09       65.18      4.65 o
   2  10   7      506.95      446.76      9.20 o
   3  10   7      104.13      101.92      6.05 o
   4  10   7       52.67       50.74      5.73 o
   5  10   7      110.21      112.16      6.54 o
   6  10   7       96.64       87.21      6.51 o
   7  10   7       19.29       14.47      4.92 o
   8  10   7       18.27       17.82      3.91 o
   9  10   7       52.27       49.67      5.33 o
  10  10   7      105.95      102.75      7.46 o
  11  10   7        8.97        3.72      5.14 o
  12  10   7       47.11       64.03      8.59 o
  13  10   7        2.17       -2.91      6.44 o
   0  11   7        2.86       -0.36      4.78 o
   1  11   7       88.64       77.73      5.07 o
   2  11   7      144.56      130.38      6.03 o
   3  11   7      598.45      567.80     11.75 o
   4  11   7       27.09       32.52      5.02 o
   5  11   7      195.87      218.27      9.41 o
   6  11   7      116.71      109.30      7.15 o
   7  11   7       40.81       42.42      6.01 o
   8  11   7       76.26       75.79      7.16 o
   9  11   7      140.16      154.94      9.95 o
  10  11   7       32.07       35.48      7.87 o
  11  11   7       10.05        3.17      4.75 o
  12  11   7       69.73       82.68      6.89 o
   0  12   7      131.03      121.78      8.63 o
   1  12   7      137.09      131.11      6.15 o
   2  12   7      845.25      772.11     13.14 o
   3  12   7      358.51      377.86     11.51 o
   4  12   7      786.66      737.17     14.04 o
   5  12   7      702.59      683.96     14.88 o
   6  12   7       19.62       23.16      5.36 o
   7  12   7       62.04       56.92      6.57 o
   8  12   7       47.96       36.88      6.31 o
   9  12   7       77.44      100.19      8.90 o
  10  12   7      106.78       72.00     10.15 o
  11  12   7       38.51       16.90      7.84 o
  12  12   7        8.15       13.34      9.39 o
   0  13   7      577.85      547.34     15.51 o
   1  13   7      448.24      405.65      9.99 o
   2  13   7      165.24      146.69      7.18 o
   3  13   7      293.38      263.90      8.92 o
   4  13   7       26.58       27.51      4.87 o
   5  13   7       44.21       46.26      5.69 o
   6  13   7      196.51      207.97     10.06 o
   7  13   7        7.42        4.29      5.16 o
   8  13   7       97.02       88.44      7.90 o
   9  13   7       93.74      106.69      9.24 o
  10  13   7       19.78       29.70      7.67 o
  11  13   7       11.23       -1.50      7.48 o
   0  14   7       40.98       34.96      7.19 o
   1  14   7        5.70       17.62      4.55 o
   2  14   7        0.57        3.93      4.28 o
   3  14   7       23.13       25.15      4.79 o
   4  14   7      268.56      281.11      9.79 o
   5  14   7       28.54       30.23      6.49 o
   6  14   7       36.15       35.54      6.42 o
   7  14   7       27.16       32.53      7.01 o
   8  14   7        5.48        4.06      5.81 o
   9  14   7       48.04       53.81      8.00 o
  10  14   7        0.67        8.05      7.29 o
   0  15   7       32.78       41.12      7.84 o
   1  15   7       10.52        6.15      6.49 o
   2  15   7       53.80       51.60      6.91 o
   3  15   7        4.83        9.86      5.57 o
   4  15   7       21.80       27.01      5.24 o
   5  15   7       68.27       74.13      6.68 o
   6  15   7       39.00       41.70      6.40 o
   7  15   7        0.00       13.28      6.24 o
   8  15   7        2.12       -3.97      6.32 o
   9  15   7       47.28       59.59      8.46 o
   0  16   7       27.94       44.26      8.24 o
   1  16   7       66.84       77.29      8.41 o
   2  16   7       32.69       35.14      5.67 o
   3  16   7        1.46        2.81      4.74 o
   4  16   7       88.23      104.34      9.49 o
   5  16   7        5.07        8.95      5.50 o
   6  16   7       65.82       85.63      7.46 o
   7  16   7        2.41        2.31      5.88 o
   0  17   7       94.70       95.68     17.82 o
   1  17   7        6.93       10.31      5.34 o
   2  17   7        6.59       15.91      8.05 o
   3  17   7       18.37       29.31      6.43 o
   4  17   7       28.33       29.02      5.86 o
   5  17   7      167.58      213.70      9.99 o
   6  17   7      194.21      212.65     10.92 o
   0  18   7        5.98       23.93     11.91 o
   1  18   7        2.93       12.57      8.93 o
   2  18   7        7.43       19.39      6.75 o
   3  18   7       33.10       53.14     13.27 o
   0   0   8       34.17       33.13      3.57 o
   1   0   8        1.21       -0.62      1.95 o
   2   0   8      417.72      397.19      8.48 o
   3   0   8      249.42      273.95      5.87 o
   4   0   8     3031.76     3157.71     27.63 o
   5   0   8     1535.30     1642.82     17.23 o
   6   0   8     1121.53     1084.60     14.87 o
   7   0   8      855.06      916.05     14.58 o
   8   0   8        0.46       -3.75      3.75 o
   9   0   8        0.09       11.04      4.56 o
  10   0   8       92.84      106.93      7.21 o
  11   0   8      348.35      373.33     12.69 o
  12   0   8       30.65       22.43      6.35 o
  13   0   8        3.97       -2.65      7.21 o
  14   0   8        8.80        0.42      7.94 o
  15   0   8       40.54       43.57     11.03 o
   0   1   8       99.15       89.89      3.43 o
   1   1   8     6874.57     6753.56     35.95 o
   2   1   8     1157.14     1235.23      9.04 o
   3   1   8     1043.87     1123.63      9.04 o
   4   1   8      207.25      188.52      4.04 o
   5   1   8      315.33      330.49      5.42 o
   6   1   8      406.73      419.48      6.34 o
   7   1   8      132.20      133.83      4.59 o
   8   1   8       44.51       41.06      3.62 o
   9   1   8      196.35      174.92      5.64 o
  10   1   8       38.91       39.02      3.98 o
  11   1   8      123.85      133.50      6.41 o
  12   1   8      142.80      152.13      6.93 o
  13   1   8       19.03        8.93      5.07 o
  14   1   8       31.80       25.10      5.79 o
  15   1   8       74.40       62.12      8.35 o
   0   2   8      843.63      846.09     10.33 o
   1   2   8       21.95       19.30      1.66 o
   2   2   8       18.56       23.02      1.96 o
   3   2   8      188.38      187.43      3.79 o
   4   2   8      815.52      903.25      8.38 o
   5   2   8      356.21      372.99      5.52 o
   6   2   8      127.41      138.80      4.35 o
   7   2   8      162.39      143.55      4.62 o
   8   2   8      135.42      139.42      4.94 o
   9   2   8      213.52      195.33      6.26 o
  10   2   8        6.13        1.84      3.66 o
  11   2   8       85.06       66.85      5.71 o
  12   2   8       72.12       78.81      5.67 o
  13   2   8       90.43       97.05      6.85 o
  14   2   8        3.67       -6.09      6.09 o
  15   2   8      115.18      105.01      9.49 o
   0   3   8       47.80       44.78      3.58 o
   1   3   8       27.58       17.60      2.12 o
   2   3   8      326.08      372.39      5.00 o
   3   3   8      433.18      425.92      5.59 o
   4   3   8      241.14      259.70      4.93 o
   5   3   8      202.66      229.04      4.77 o
   6   3   8       94.41       94.15      3.86 o
   7   3   8       77.17       94.57      4.27 o
   8   3   8       33.63       29.26      3.47 o
   9   3   8       40.33       38.00      4.04 o
  10   3   8        8.24        5.86      3.56 o
  11   3   8       33.28       26.97      4.21 o
  12   3   8       13.96       15.06      4.45 o
  13   3   8       77.95       81.73      6.92 o
  14   3   8       40.60       40.02      5.85 o
  15   3   8       21.30        9.53      6.81 o
   0   4   8       73.95       65.23      3.93 o
   1   4   8      151.89      173.10      4.04 o
   2   4   8        0.60        1.25      1.78 o
   3   4   8        1.39        0.39      1.36 o
   4   4   8       95.93      103.66      3.69 o
   5   4   8       60.46       59.92      3.58 o
   6   4   8       41.44       52.68      4.52 o
   7   4   8      461.40      455.62      7.46 o
   8   4   8      115.90      106.09      4.59 o
   9   4   8      112.11      104.40      4.71 o
  10   4   8      147.52      169.70      6.08 o
  11   4   8       47.07       52.78      4.95 o
  12   4   8      169.93      188.15      7.29 o
  13   4   8       50.13       39.00      5.45 o
  14   4   8       14.32        8.96      5.42 o
  15   4   8        6.97       -3.74      6.07 o
   0   5   8      934.03     1007.65     12.39 o
   1   5   8     1597.04     1694.72     13.38 o
   2   5   8       34.60       35.88      2.73 o
   3   5   8      154.67      144.00      4.69 o
   4   5   8      705.50      616.26      7.86 o
   5   5   8      165.33      177.19      4.81 o
   6   5   8      655.67      648.12      8.25 o
   7   5   8        6.32        2.94      3.10 o
   8   5   8       53.29       48.52      3.96 o
   9   5   8       86.49       89.55      4.97 o
  10   5   8        9.46       -2.26      3.79 o
  11   5   8       19.75       16.27      5.27 o
  12   5   8      139.51      139.64      7.03 o
  13   5   8        0.50       -5.99      5.99 o
  14   5   8       40.46       36.30      7.36 o
  15   5   8       39.17       35.04      8.87 o
   0   6   8      574.48      608.15      9.26 o
   1   6   8       13.75       13.93      2.28 o
   2   6   8      359.72      401.45      5.80 o
   3   6   8       31.54       26.98      3.27 o
   4   6   8      189.05      174.21      5.50 o
   5   6   8      244.94      246.05      6.11 o
   6   6   8     2651.39     2611.54     21.56 o
   7   6   8      498.63      512.94      8.70 o
   8   6   8      130.79      142.06      5.57 o
   9   6   8      128.17      132.41      5.69 o
  10   6   8       49.97       59.18      6.05 o
  11   6   8      128.40      148.94      7.04 o
  12   6   8      216.82      254.51      8.98 o
  13   6   8       22.55       13.80      6.01 o
  14   6   8        5.94       13.77      7.36 o
   0   7   8     1027.87     1039.81     16.73 o
   1   7   8      728.87      735.72      9.03 o
   2   7   8      907.15      950.59     11.75 o
   3   7   8      242.11      220.34      6.19 o
   4   7   8      174.14      175.65      5.81 o
   5   7   8       75.18       73.67      4.73 o
   6   7   8      269.80      284.44      7.88 o
   7   7   8       76.35       79.44      5.39 o
   8   7   8      106.08      117.23      6.60 o
   9   7   8        4.28        0.16      4.56 o
  10   7   8       50.56       60.08      7.03 o
  11   7   8      147.58      165.93      9.59 o
  12   7   8       30.10       22.05      6.71 o
  13   7   8        6.15        1.81      9.19 o
  14   7   8      133.35      178.83     13.73 o
   0   8   8       16.02       18.39      5.54 o
   1   8   8       36.55       37.05      4.15 o
   2   8   8       30.16       32.15      4.20 o
   3   8   8      116.40      122.35      5.24 o
   4   8   8       62.11       51.91      3.84 o
   5   8   8       62.95       57.91      4.50 o
   6   8   8     1702.70     1675.61     19.66 o
   7   8   8      152.36      159.89      6.81 o
   8   8   8      117.36      134.88      7.05 o
   9   8   8       28.85       39.07      5.37 o
  10   8   8       14.68        9.48      5.13 o
  11   8   8       47.85       57.37      6.68 o
  12   8   8       36.15       30.99      7.20 o
  13   8   8       23.99       30.60      7.46 o
  14   8   8       12.80       15.24     10.72 o
   0   9   8       26.47       16.35      5.52 o
   1   9   8        1.14       -2.93      3.34 o
   2   9   8        1.72        5.37      3.51 o
   3   9   8      208.45      187.78      7.32 o
   4   9   8      357.95      357.61      9.54 o
   5   9   8      321.91      328.34      9.05 o
   6   9   8       33.92       41.19      4.29 o
   7   9   8        5.06        1.13      3.63 o
   8   9   8       14.92        9.88      4.20 o
   9   9   8       54.68       48.61      5.55 o
  10   9   8       77.37       91.08      6.89 o
  11   9   8       31.51       38.21      6.26 o
  12   9   8       39.04       45.83      7.51 o
  13   9   8       10.83       18.23      9.49 o
   0  10   8       39.61       32.64      5.91 o
   1  10   8       20.51       20.32      3.87 o
   2  10   8      363.82      327.58      8.55 o
   3  10   8       46.11       39.65      4.81 o
   4  10   8      202.32      193.30      8.08 o
   5  10   8       67.31       58.16      5.72 o
   6  10   8       51.94       49.18      6.01 o
   7  10   8       29.28       40.58      5.91 o
   8  10   8       38.13       36.83      4.41 o
   9  10   8       27.24       25.34      4.83 o
  10  10   8       14.58       11.32      5.00 o
  11  10   8       11.90       20.65      5.73 o
  12  10   8       58.51       66.95     10.93 o
  13  10   8       11.26       12.49      9.43 o
   0  11   8      169.52      173.51      9.77 o
   1  11   8      266.31      241.94      7.91 o
   2  11   8       32.22       24.66      4.49 o
   3  11   8      219.16      216.94      8.20 o
   4  11   8      401.67      379.76     10.62 o
   5  11   8      801.72      811.70     15.32 o
   6  11   8      223.55      206.18      9.76 o
   7  11   8        1.59        4.12      4.87 o
   8  11   8       27.14       30.15      5.97 o
   9  11   8       53.35       50.11      7.23 o
  10  11   8      104.68      123.06      9.75 o
  11  11   8       44.59       41.14      5.67 o
  12  11   8       20.20       17.23      7.52 o
   0  12   8        1.63       -0.01      5.22 o
   1  12   8       36.30       43.98      4.76 o
   2  12   8      162.83      143.28      7.06 o
   3  12   8      462.27      412.42     10.64 o
   4  12   8      130.01      158.26      8.01 o
   5  12   8       85.94       86.57      6.66 o
   6  12   8       46.19       42.02      6.32 o
   7  12   8       66.33       52.46      6.92 o
   8  12   8      100.72      118.13      8.44 o
   9  12   8        1.55       -1.49      6.04 o
  10  12   8        2.06        7.70      7.00 o
  11  12   8       47.19       38.88      8.38 o
   0  13   8      131.60      122.55      9.26 o
   1  13   8      133.30      123.50      6.85 o
   2  13   8        4.41        0.68      4.56 o
   3  13   8       13.91        7.08      4.51 o
   4  13   8      105.99      105.02      6.84 o
   5  13   8      317.33      281.70     10.53 o
   6  13   8       42.87       43.51      6.08 o
   7  13   8       31.18       39.24      6.78 o
   8  13   8       50.19       46.32      7.49 o
   9  13   8        1.38       19.63      6.95 o
  10  13   8       51.11       44.20      8.69 o
   0  14   8       23.08       14.41      6.92 o
   1  14   8        0.48        3.58      4.45 o
   2  14   8        5.27       12.27      5.31 o
   3  14   8        0.66        0.62      4.43 o
   4  14   8       43.96       49.08      5.90 o
   5  14   8       13.94       23.41      5.45 o
   6  14   8        6.90        8.16      5.56 o
   7  14   8       44.64       43.58      6.85 o
   8  14   8       38.45       38.97      7.48 o
   9  14   8        9.20       17.63      8.26 o
   0  15   8        0.46        9.55      7.00 o
   1  15   8       57.08       41.63      5.84 o
   2  15   8        4.49        6.46      4.79 o
   3  15   8        5.78        4.18      4.78 o
   4  15   8       19.66       18.46      5.36 o
   5  15   8       49.87       50.98      6.51 o
   6  15   8        1.50       12.17      5.73 o
   7  15   8       32.73       40.53      6.89 o
   8  15   8        7.43        4.33      6.38 o
   0  16   8        0.14        4.96     10.92 o
   1  16   8       63.19       60.48      7.85 o
   2  16   8       12.81       11.88      5.29 o
   3  16   8       14.49       10.06      8.90 o
   4  16   8       21.94       26.93      6.33 o
   5  16   8       29.88       30.00      6.24 o
   6  16   8       52.58       57.94      7.19 o
   7  16   8      120.71      134.62      8.97 o
   0  17   8       21.94       32.22     16.77 o
   1  17   8        1.92        8.03      9.60 o
   2  17   8      123.47      135.47      8.53 o
   3  17   8        1.49       22.27      8.38 o
   4  17   8        9.09       17.41      5.99 o
   5  17   8      139.42      160.43      9.47 o
   1   0   9      448.16      429.68      8.31 o
   2   0   9        0.87       -0.89      2.68 o
   3   0   9      505.74      578.97      9.25 o
   4   0   9      378.99      387.09      8.47 o
   5   0   9      593.66      594.80     10.69 o
   6   0   9      166.99      192.01      7.18 o
   7   0   9      955.12      954.97     14.68 o
   8   0   9       49.48       53.27      5.39 o
   9   0   9       44.39       52.03      6.19 o
  10   0   9      113.51      117.25      7.90 o
  11   0   9       68.45       43.58      6.62 o
  12   0   9        6.87        3.74      7.51 o
  13   0   9        0.55      -10.52     10.52 o
  14   0   9       93.99       94.69     11.16 o
  15   0   9       24.15       14.45     17.09 o
   0   1   9      322.63      352.89      6.20 o
   1   1   9     1356.13     1408.44      9.92 o
   2   1   9      487.15      523.24      5.78 o
   3   1   9      223.26      221.64      4.63 o
   4   1   9       67.62       79.18      3.14 o
   5   1   9      644.56      651.03      7.61 o
   6   1   9      240.15      255.10      5.45 o
   7   1   9       96.50      107.49      4.53 o
   8   1   9       28.98       29.93      3.65 o
   9   1   9        9.05        7.85      3.43 o
  10   1   9       95.94       91.93      5.59 o
  11   1   9      291.00      262.38      8.33 o
  12   1   9       14.07        6.40      4.79 o
  13   1   9       37.57       33.10      5.77 o
  14   1   9       11.44        1.06      5.34 o
  15   1   9       17.35       10.31      6.68 o
   0   2   9        4.25        0.88      2.24 o
   1   2   9      564.38      648.84      6.03 o
   2   2   9      214.72      222.86      4.15 o
   3   2   9      229.95      270.84      4.70 o
   4   2   9       61.08       69.65      3.04 o
   5   2   9       76.48       95.99      3.65 o
   6   2   9      143.85      165.13      4.81 o
   7   2   9      398.69      439.43      7.15 o
   8   2   9      161.11      142.93      5.58 o
   9   2   9       57.14       43.06      4.24 o
  10   2   9      174.87      199.96      6.90 o
  11   2   9       57.40       56.24      6.02 o
  12   2   9       13.93        6.32      4.62 o
  13   2   9        1.41       -4.31      4.77 o
  14   2   9        4.89       -5.49      5.49 o
  15   2   9       30.95       17.52      8.26 o
   0   3   9       49.27       74.36      4.49 o
   1   3   9      192.76      194.57      4.36 o
   2   3   9       99.90       89.05      3.24 o
   3   3   9       88.89       89.99      3.23 o
   4   3   9       23.49       20.09      2.70 o
   5   3   9       71.33       63.90      3.29 o
   6   3   9       61.72       66.81      3.85 o
   7   3   9       29.22       32.16      3.65 o
   8   3   9      113.85      130.36      5.46 o
   9   3   9       32.39       28.56      4.04 o
  10   3   9       18.72        5.89      3.98 o
  11   3   9        3.25        2.23      3.89 o
  12   3   9       10.17       13.54      4.61 o
  13   3   9       35.51       35.58      5.66 o
  14   3   9       29.58       19.30      5.68 o
  15   3   9       57.48       53.69      7.10 o
   0   4   9      630.43      724.10     11.36 o
   1   4   9      759.05      791.05      8.78 o
   2   4   9       91.40       92.08      3.97 o
   3   4   9       42.84       56.27      3.56 o
   4   4   9      119.88      112.22      4.74 o
   5   4   9       34.96       26.41      2.94 o
   6   4   9      990.66      995.40     10.71 o
   7   4   9       22.84       14.76      3.28 o
   8   4   9       57.67       66.94      4.22 o
   9   4   9       20.76       16.40      3.83 o
  10   4   9       59.73       68.94      4.78 o
  11   4   9       23.59       16.41      4.29 o
  12   4   9       35.96       19.60      4.97 o
  13   4   9      186.55      206.58      8.87 o
  14   4   9       19.18        7.70      6.62 o
   0   5   9       65.17       69.86      8.57 o
   1   5   9      498.63      486.29      8.97 o
   2   5   9      901.46      968.13     12.69 o
   3   5   9      126.70      109.26      4.93 o
   4   5   9      117.41      123.02      4.56 o
   5   5   9     1431.98     1470.89     15.24 o
   6   5   9       11.48       10.18      3.35 o
   7   5   9      545.06      547.71      9.89 o
   8   5   9      129.68      145.63      6.09 o
   9   5   9      103.22       86.39      5.20 o
  10   5   9       50.39       48.95      5.30 o
  11   5   9      346.25      369.61     10.36 o
  12   5   9      132.17      147.70      8.04 o
  13   5   9      101.60      101.49      7.64 o
  14   5   9        7.84       10.16      6.40 o
   0   6   9       54.47       55.28      4.77 o
   1   6   9        6.10        4.42      2.53 o
   2   6   9      161.04      170.48      4.99 o
   3   6   9      326.36      330.27      6.49 o
   4   6   9      709.06      693.35      9.43 o
   5   6   9      704.06      711.85      9.85 o
   6   6   9     3658.78     3635.51     29.89 o
   7   6   9       63.17       61.00      3.99 o
   8   6   9       72.75       77.26      4.92 o
   9   6   9      121.22      130.50      6.15 o
  10   6   9       58.79       62.93      6.19 o
  11   6   9       11.68        7.41      4.66 o
  12   6   9      107.94      127.75      7.38 o
  13   6   9       52.91       57.61      6.29 o
  14   6   9        3.49        7.61      5.71 o
   0   7   9       31.43       36.68      4.04 o
   1   7   9       14.77       21.80      2.67 o
   2   7   9       29.14       24.77      2.53 o
   3   7   9      161.77      179.43      5.43 o
   4   7   9      319.55      288.28      7.22 o
   5   7   9       84.59       86.79      4.30 o
   6   7   9      286.81      278.51      7.16 o
   7   7   9       33.53       38.26      4.10 o
   8   7   9       34.77       38.60      4.45 o
   9   7   9      186.09      195.67      6.44 o
  10   7   9      331.29      380.56      8.76 o
  11   7   9      211.86      248.89     12.56 o
  12   7   9       77.38       84.57      8.64 o
  13   7   9       16.53       11.79      7.17 o
  14   7   9       29.65       33.71      8.29 o
   0   8   9      100.76      100.00      8.05 o
   1   8   9        0.77        2.02      3.63 o
   2   8   9      287.83      272.54      7.15 o
   3   8   9        8.05        8.03      3.20 o
   4   8   9       37.18       38.06      3.84 o
   5   8   9      579.44      571.61     10.31 o
   6   8   9      204.40      200.92      7.98 o
   7   8   9       35.73       29.22      4.66 o
   8   8   9       48.97       58.24      5.55 o
   9   8   9       25.03       33.13      5.43 o
  10   8   9       56.69       66.97      6.77 o
  11   8   9        0.95       -3.84      7.07 o
  12   8   9       52.19       47.46      8.66 o
  13   8   9        8.11       10.99     11.89 o
   0   9   9       17.59        9.18      5.44 o
   1   9   9        9.05        6.52      3.77 o
   2   9   9      114.03      112.68      6.61 o
   3   9   9       23.24       29.54      4.52 o
   4   9   9      148.17      131.39      7.33 o
   5   9   9      467.89      473.59      9.19 o
   6   9   9       19.53       18.16      3.98 o
   7   9   9       65.46       65.81      5.48 o
   8   9   9       23.62       32.37      4.93 o
   9   9   9        6.50       11.66      4.95 o
  10   9   9      107.71      101.33      7.27 o
  11   9   9       71.48       87.02      7.89 o
  12   9   9       43.30       42.22      9.42 o
  13   9   9       46.45       52.29      8.98 o
   0  10   9      104.07      120.44     10.37 o
   1  10   9      239.65      217.04      7.78 o
   2  10   9      235.78      219.78      7.96 o
   3  10   9        6.23        7.17      4.17 o
   4  10   9       55.20       61.16      5.94 o
   5  10   9       49.05       44.18      6.38 o
   6  10   9      148.35      152.04      8.45 o
   7  10   9       25.06       24.51      4.89 o
   8  10   9        2.08       -3.31      3.98 o
   9  10   9       25.30       31.94      5.32 o
  10  10   9       19.48       18.99      5.40 o
  11  10   9        3.16       -5.60      5.60 o
  12  10   9        3.86        0.37      6.24 o
   0  11   9       14.56       16.87      5.92 o
   1  11   9       38.15       40.62      4.78 o
   2  11   9       83.94       86.57      5.79 o
   3  11   9        2.52        8.04      4.24 o
   4  11   9      253.88      222.00      9.51 o
   5  11   9     1068.71     1128.42     19.80 o
   6  11   9      198.68      167.41      8.86 o
   7  11   9       36.96       23.95      5.86 o
   8  11   9       60.76       74.55      8.00 o
   9  11   9       59.19       65.43      8.58 o
  10  11   9       13.44       15.12      7.25 o
  11  11   9       22.90       17.06      7.39 o
   0  12   9       94.06       90.12      8.71 o
   1  12   9      153.16      132.03      7.05 o
   2  12   9      124.30      116.14      6.78 o
   3  12   9      106.09       75.17      6.53 o
   4  12   9       28.98       25.25      5.03 o
   5  12   9       12.31       16.63      5.01 o
   6  12   9        3.65        2.78      5.11 o
   7  12   9       19.04       31.31      6.25 o
   8  12   9      119.96      136.33      9.74 o
   9  12   9        0.56       -4.20      8.23 o
  10  12   9       86.24       89.23      9.31 o
  11  12   9        1.59        3.52      7.64 o
   0  13   9      136.29      106.57      9.01 o
   1  13   9      132.75      117.82      7.00 o
   2  13   9       26.56       14.87      4.98 o
   3  13   9       63.79       59.16      6.04 o
   4  13   9        0.52        3.76      4.61 o
   5  13   9      287.58      270.21     10.66 o
   6  13   9       75.64       89.30      7.54 o
   7  13   9       26.43       33.28      6.47 o
   8  13   9       73.52       80.89      8.15 o
   9  13   9       78.53       82.32      9.88 o
  10  13   9        3.38        4.87      7.95 o
   0  14   9        1.08        4.28      6.57 o
   1  14   9       24.35       23.73      5.24 o
   2  14   9        4.10       10.40      4.90 o
   3  14   9       59.88       47.06      6.05 o
   4  14   9       79.47       63.13      6.47 o
   5  14   9       64.21       47.39      6.72 o
   6  14   9       35.77       37.79      6.63 o
   7  14   9       69.57       75.27      7.75 o
   8  14   9       56.30       50.54      9.22 o
   9  14   9       24.31       40.78      9.54 o
   0  15   9      102.84      101.96     11.04 o
   1  15   9       59.33       49.68      7.78 o
   2  15   9       11.39       10.55      5.30 o
   3  15   9        8.40       12.12      5.35 o
   4  15   9        5.88       15.04      6.82 o
   5  15   9       87.13       94.81      8.56 o
   6  15   9        5.14       12.99      6.10 o
   7  15   9      103.23       89.97      8.41 o
   0  16   9       54.55       51.85     12.08 o
   1  16   9       28.16       18.07      5.98 o
   2  16   9        8.48       12.68      5.67 o
   3  16   9       54.13       74.01     10.17 o
   4  16   9        7.68        6.86      5.69 o
   5  16   9       89.96       96.07      9.64 o
   6  16   9       22.67       34.41      6.87 o
   0  17   9       16.64       22.04     24.69 o
   1  17   9       45.62       43.42      9.47 o
   2  17   9       20.67       24.43      9.31 o
   3  17   9       14.89       21.05      9.38 o
   0   0  10        3.32        0.05      3.53 o
   1   0  10       69.82       76.68      3.99 o
   2   0  10      125.52      120.65      4.59 o
   3   0  10      400.19      435.99      8.09 o
   4   0  10      135.00      141.25      5.83 o
   5   0  10       66.92       74.35      5.25 o
   6   0  10     3413.65     3566.33     35.16 o
   7   0  10      174.67      189.23      8.00 o
   8   0  10       35.98       13.55      4.96 o
   9   0  10        2.83       -1.77      4.95 o
  10   0  10      305.89      273.58     10.91 o
  11   0  10       41.49       52.55      7.06 o
  12   0  10        7.06        0.58      7.84 o
  13   0  10        9.66      -10.91     14.96 o
  14   0  10        0.45      -11.91     11.91 o
   0   1  10      484.66      527.87      9.87 o
   1   1  10      109.45      104.37      3.06 o
   2   1  10      509.18      581.61      6.66 o
   3   1  10       55.42       50.57      2.82 o
   4   1  10       70.75       67.47      3.18 o
   5   1  10      139.68      130.88      4.42 o
   6   1  10      235.07      241.69      6.00 o
   7   1  10       34.72       27.85      3.52 o
   8   1  10      106.69       93.23      4.69 o
   9   1  10       52.06       49.76      4.41 o
  10   1  10      100.55       94.52      5.87 o
  11   1  10      123.11      118.08      6.53 o
  12   1  10       83.72       71.88      6.28 o
  13   1  10       51.90       58.37      6.44 o
  14   1  10       40.27       22.74      6.03 o
   0   2  10      732.30      810.81     11.04 o
   1   2  10      299.98      318.79      4.90 o
   2   2  10      336.25      352.55      5.37 o
   3   2  10       25.95       25.74      2.48 o
   4   2  10       39.31       36.77      2.92 o
   5   2  10      359.66      389.82      6.32 o
   6   2  10     1257.25     1348.76     12.54 o
   7   2  10        3.28        0.13      3.04 o
   8   2  10      201.20      190.78      6.25 o
   9   2  10       90.54       88.11      5.09 o
  10   2  10       34.00       27.29      4.65 o
  11   2  10       18.60       14.53      4.91 o
  12   2  10       45.64       52.59      5.62 o
  13   2  10       19.53       14.64      5.39 o
  14   2  10       51.14       43.47      8.98 o
   0   3  10        0.44       -3.10      3.10 o
   1   3  10        4.67        6.83      2.37 o
   2   3  10       93.36       98.20      3.99 o
   3   3  10      138.45      152.33      4.63 o
   4   3  10      162.07      150.60      4.70 o
   5   3  10      529.32      532.02      8.15 o
   6   3  10      369.80      410.76      7.33 o
   7   3  10       68.11       70.29      4.42 o
   8   3  10       50.53       47.03      4.50 o
   9   3  10       53.92       68.44      5.13 o
  10   3  10       33.08       33.42      5.02 o
  11   3  10       29.61       38.41      5.44 o
  12   3  10        1.96       -5.23      5.23 o
  13   3  10       54.73       67.90      6.90 o
  14   3  10       18.99       16.73      8.13 o
   0   4  10        4.85        5.44      3.38 o
   1   4  10      128.76      151.21      4.39 o
   2   4  10        5.72        7.17      2.54 o
   3   4  10      294.55      320.46      7.48 o
   4   4  10      349.95      366.43      7.00 o
   5   4  10        7.98        6.48      3.02 o
   6   4  10      235.33      260.54      6.57 o
   7   4  10        2.32        6.90      3.38 o
   8   4  10       93.28      109.66      5.64 o
   9   4  10       33.02       34.56      4.90 o
  10   4  10        1.10       -4.17      4.17 o
  11   4  10       55.94       58.43      5.42 o
  12   4  10       44.12       40.55      6.06 o
  13   4  10       54.53       63.95      9.96 o
  14   4  10        3.77        1.42      9.03 o
   0   5  10      121.43      137.14      8.65 o
   1   5  10       38.50       31.64      3.52 o
   2   5  10       27.82       28.78      3.31 o
   3   5  10      400.77      432.10      9.00 o
   4   5  10      392.81      396.94      7.68 o
   5   5  10     2429.21     2374.86     21.76 o
   6   5  10       52.07       43.79      4.07 o
   7   5  10      325.38      338.60      8.06 o
   8   5  10        2.13       -2.88      3.95 o
   9   5  10       57.19       53.68      6.65 o
  10   5  10      107.15      106.06      6.46 o
  11   5  10      195.62      240.99      9.38 o
  12   5  10       21.93       26.86      5.82 o
  13   5  10       25.55       38.69      7.33 o
  14   5  10        0.49       -6.05      6.05 o
   0   6  10      295.89      272.43      9.69 o
   1   6  10      182.17      193.44      5.45 o
   2   6  10      166.43      185.66      5.41 o
   3   6  10      876.67      887.81     11.37 o
   4   6  10      223.36      230.68      6.25 o
   5   6  10      607.90      580.11      9.24 o
   6   6  10      154.37      158.58      5.71 o
   7   6  10       38.04       32.13      4.01 o
   8   6  10      108.54      110.39      5.55 o
   9   6  10       53.19       45.10      5.74 o
  10   6  10       99.96      112.76      7.52 o
  11   6  10       53.05       52.79      5.90 o
  12   6  10        3.59        2.71      5.12 o
  13   6  10       54.81       62.54      8.25 o
   0   7  10       93.69       91.83      5.63 o
   1   7  10      515.80      528.85      7.85 o
   2   7  10       98.07      108.11      4.22 o
   3   7  10      265.15      269.84      6.88 o
   4   7  10      340.77      369.89      7.05 o
   5   7  10      263.52      274.65      6.51 o
   6   7  10       21.72       21.83      3.30 o
   7   7  10       50.90       46.61      3.93 o
   8   7  10       44.08       33.49      4.09 o
   9   7  10       21.31       19.12      4.05 o
  10   7  10      120.90      154.09      7.96 o
  11   7  10      709.43      792.81     20.01 o
  12   7  10       25.69       25.40      9.17 o
  13   7  10        7.71        2.22      7.46 o
   0   8  10       45.87       44.41      6.82 o
   1   8  10       66.87       66.08      3.87 o
   2   8  10       51.46       46.97      3.81 o
   3   8  10      497.36      495.94      9.14 o
   4   8  10      211.10      220.08      6.97 o
   5   8  10      133.16      143.25      6.45 o
   6   8  10        8.73        5.15      4.04 o
   7   8  10        6.29        3.02      4.20 o
   8   8  10        7.42        9.85      4.69 o
   9   8  10       82.06       80.35      6.87 o
  10   8  10       32.77       34.91      6.56 o
  11   8  10       42.92       46.42      7.48 o
  12   8  10        5.08        4.46      7.58 o
  13   8  10       26.93       20.28      7.81 o
   0   9  10        1.81        1.42      5.50 o
   1   9  10        7.44        1.52      3.92 o
   2   9  10       76.17       81.07      5.76 o
   3   9  10      224.13      234.73      8.37 o
   4   9  10       62.86       64.14      4.34 o
   5   9  10       24.78       29.29      4.08 o
   6   9  10        7.20       10.56      4.69 o
   7   9  10      229.76      235.29      8.25 o
   8   9  10       45.50       42.76      5.35 o
   9   9  10        3.37        5.23      5.31 o
  10   9  10        4.45        3.67      5.79 o
  11   9  10       44.89       55.31      8.08 o
  12   9  10        8.29        4.34     10.25 o
   0  10  10      440.51      451.54     14.87 o
   1  10  10      136.39      128.71      6.74 o
   2  10  10        3.48        1.08      4.14 o
   3  10  10      109.28      103.95      6.65 o
   4  10  10       89.87       79.38      6.97 o
   5  10  10       42.42       36.33      5.69 o
   6  10  10        9.74        8.06      6.00 o
   7  10  10      147.31      149.66      6.43 o
   8  10  10      122.01      112.34      6.39 o
   9  10  10        3.32        0.02      5.07 o
  10  10  10       60.23       65.48      6.88 o
  11  10  10        1.11        5.24      6.02 o
  12  10  10       54.27       57.49      8.22 o
   0  11  10        9.60       15.81      6.05 o
   1  11  10       15.47       11.79      4.48 o
   2  11  10      102.44       84.80      6.99 o
   3  11  10       76.53       86.05      6.60 o
   4  11  10       57.49       50.44      5.91 o
   5  11  10      122.96      127.49      8.07 o
   6  11  10       16.71       14.59      5.56 o
   7  11  10       56.10       45.62      7.98 o
   8  11  10        9.29       10.56      6.26 o
   9  11  10       11.68        7.96      6.77 o
  10  11  10       66.59      100.64     10.63 o
  11  11  10      123.79      144.63     10.33 o
   0  12  10      990.30      928.30     23.85 o
   1  12  10       13.01       14.56      4.99 o
   2  12  10        6.36       13.20      4.77 o
   3  12  10        9.10        6.76      4.53 o
   4  12  10       91.81       80.56      6.83 o
   5  12  10      133.22      137.44      8.31 o
   6  12  10      284.41      288.20     11.47 o
   7  12  10      210.23      223.24     10.78 o
   8  12  10       46.68       44.25      7.22 o
   9  12  10       25.99       29.50      7.73 o
  10  12  10       10.55       12.53      8.10 o
   0  13  10        7.09       12.94      6.72 o
   1  13  10      105.34       89.70      6.60 o
   2  13  10       73.64       84.21      6.86 o
   3  13  10       18.55       15.05      5.06 o
   4  13  10       59.44       50.35      6.20 o
   5  13  10      165.36      169.07      9.02 o
   6  13  10       52.28       54.78      7.06 o
   7  13  10        5.28        8.28      6.06 o
   8  13  10      158.58      201.57     10.88 o
   9  13  10       34.47       43.14      8.27 o
   0  14  10       10.75        8.05      7.12 o
   1  14  10        7.76        8.62      5.09 o
   2  14  10       22.31       19.06      5.49 o
   3  14  10       39.53       46.76      7.62 o
   4  14  10       17.24       18.66      5.66 o
   5  14  10       23.00       33.43      6.30 o
   6  14  10      131.94      130.42      9.64 o
   7  14  10        5.07       -1.17      6.53 o
   8  14  10       16.12        8.52      6.51 o
   0  15  10       61.18       55.25      9.65 o
   1  15  10       25.10       29.96      6.24 o
   2  15  10       34.83       36.45      6.05 o
   3  15  10        6.18       18.82      5.59 o
   4  15  10        9.59       20.21      5.78 o
   5  15  10        7.24       20.29      7.18 o
   6  15  10       50.91       58.42     10.06 o
   7  15  10       82.06       91.87     10.16 o
   0  16  10      199.47      223.30     23.35 o
   1  16  10        6.76        8.68      7.40 o
   2  16  10       24.59       44.23      6.85 o
   3  16  10       91.53       90.98      8.40 o
   4  16  10       31.52       51.67      8.27 o
   5  16  10        4.17       12.71      7.21 o
   0  17  10        0.14      -17.88     24.51 o
   1   0  11       42.35       41.28      3.46 o
   2   0  11       19.23       16.56      3.15 o
   3   0  11      667.04      706.61     11.12 o
   4   0  11       79.63       81.50      5.35 o
   5   0  11        2.03       -1.15      3.83 o
   6   0  11     2202.03     2355.37     28.74 o
   7   0  11      169.67      129.53      7.48 o
   8   0  11      489.92      450.49     12.17 o
   9   0  11        4.09       -3.08      5.36 o
  10   0  11        0.33       -4.73      5.52 o
  11   0  11       21.75       26.54      7.10 o
  12   0  11        1.93       -7.31      7.31 o
  13   0  11       24.93       26.45     10.43 o
  14   0  11        4.08       -8.05      8.05 o
   0   1  11      231.81      222.66      6.80 o
   1   1  11     1558.25     1589.94     12.93 o
   2   1  11      181.51      193.20      4.21 o
   3   1  11      182.81      210.42      4.85 o
   4   1  11      136.74      154.77      4.58 o
   5   1  11      399.08      421.74      7.27 o
   6   1  11       69.54       73.42      4.18 o
   7   1  11       25.76       37.25      3.97 o
   8   1  11        7.10        2.59      3.56 o
   9   1  11       78.35       69.39      5.13 o
  10   1  11       10.36        5.56      4.34 o
  11   1  11       96.28       94.99      7.26 o
  12   1  11       10.46        2.19      5.41 o
  13   1  11       17.66       18.57      6.30 o
  14   1  11      125.78      133.79      9.78 o
   0   2  11       51.39       56.61      4.82 o
   1   2  11      130.01      121.31      4.28 o
   2   2  11       37.56       44.86      3.26 o
   3   2  11       50.68       53.79      3.56 o
   4   2  11      222.75      235.57      5.81 o
   5   2  11      114.02      116.79      4.66 o
   6   2  11      794.06      864.13     11.07 o
   7   2  11       12.31       17.85      3.98 o
   8   2  11      133.34      139.77      6.20 o
   9   2  11      167.86      155.46      7.61 o
  10   2  11       19.56       21.41      4.99 o
  11   2  11       71.81       60.76      6.26 o
  12   2  11       40.68       37.82      6.19 o
  13   2  11       73.33       60.93      6.53 o
  14   2  11       39.10       27.90      7.74 o
   0   3  11      152.69      157.01      6.67 o
   1   3  11      100.75      113.01      4.24 o
   2   3  11       68.10       78.08      3.78 o
   3   3  11      146.65      163.92      4.98 o
   4   3  11       24.33       22.58      3.33 o
   5   3  11       50.42       46.31      3.95 o
   6   3  11      128.60      138.12      5.44 o
   7   3  11      319.29      341.07      8.46 o
   8   3  11       42.57       47.25      4.82 o
   9   3  11        5.36        5.00      4.16 o
  10   3  11        8.28       -0.66      4.61 o
  11   3  11       39.99       39.79      5.90 o
  12   3  11       71.77       84.39      7.58 o
  13   3  11       15.74        8.08      5.51 o
  14   3  11       21.55       32.44      6.89 o
   0   4  11      107.78      102.06      6.25 o
   1   4  11       16.51       17.93      3.04 o
   2   4  11      213.75      222.45      5.92 o
   3   4  11      377.51      402.36      7.35 o
   4   4  11       39.71       46.62      3.82 o
   5   4  11      221.83      201.12      5.99 o
   6   4  11       18.77       17.47      3.52 o
   7   4  11       10.11        3.02      3.61 o
   8   4  11        2.03       -2.45      3.79 o
   9   4  11       86.49      106.21      6.58 o
  10   4  11      512.95      576.21     12.29 o
  11   4  11        1.02       11.75      5.11 o
  12   4  11       13.60       12.81      6.30 o
  13   4  11       16.45       14.59      9.99 o
   0   5  11       61.32       70.89      5.87 o
   1   5  11      116.24      124.16      4.94 o
   2   5  11      761.36      801.01     10.79 o
   3   5  11       88.84       86.23      4.56 o
   4   5  11      487.65      485.83      8.69 o
   5   5  11      255.14      248.94      7.02 o
   6   5  11      218.89      222.33      6.85 o
   7   5  11       38.45       41.72      4.46 o
   8   5  11       29.02       25.85      4.69 o
   9   5  11       91.16       91.44      6.46 o
  10   5  11        2.28        7.55      4.53 o
  11   5  11      112.44      119.50      7.81 o
  12   5  11       64.99       82.52      7.96 o
  13   5  11       38.33       53.81     12.13 o
   0   6  11       12.25       18.56      4.55 o
   1   6  11       57.92       59.94      4.15 o
   2   6  11      182.10      182.34      5.75 o
   3   6  11      107.79      107.35      4.83 o
   4   6  11      922.51      947.10     12.03 o
   5   6  11      349.13      360.60      8.53 o
   6   6  11      179.26      189.67      6.35 o
   7   6  11       23.80       22.40      4.05 o
   8   6  11       62.25       64.09      5.30 o
   9   6  11       89.24       94.43      5.71 o
  10   6  11       96.28       93.10      7.03 o
  11   6  11      108.64      128.63      8.39 o
  12   6  11        2.39        5.49      5.41 o
  13   6  11       37.68       43.40      8.54 o
   0   7  11      262.81      290.98      9.26 o
   1   7  11      427.68      435.79      7.56 o
   2   7  11      249.37      249.80      6.36 o
   3   7  11       88.81       93.18      4.55 o
   4   7  11       33.57       39.89      3.67 o
   5   7  11       75.78       89.19      4.57 o
   6   7  11       13.33        7.01      3.29 o
   7   7  11       46.46       51.39      4.23 o
   8   7  11       41.29       40.48      5.32 o
   9   7  11       61.09       69.44      5.08 o
  10   7  11       13.16       10.66      5.80 o
  11   7  11       27.54       25.82      6.85 o
  12   7  11       69.25       84.61      9.01 o
  13   7  11       30.05       27.21      9.03 o
   0   8  11        1.85       -1.88      3.45 o
   1   8  11       43.31       34.05      3.35 o
   2   8  11       69.59       75.64      4.70 o
   3   8  11       53.92       53.94      4.41 o
   4   8  11      601.44      608.93     10.77 o
   5   8  11      196.62      200.32      7.45 o
   6   8  11       63.24       55.57      5.40 o
   7   8  11       42.97       36.88      5.23 o
   8   8  11        9.25       13.13      4.91 o
   9   8  11        7.25       -1.94      5.22 o
  10   8  11        3.93        9.82      6.19 o
  11   8  11       50.89       59.08      8.42 o
  12   8  11       22.33       25.50      7.84 o
   0   9  11        0.41        1.51      5.70 o
   1   9  11      154.80      150.47      7.24 o
   2   9  11       52.21       39.08      5.25 o
   3   9  11      107.69      104.26      5.49 o
   4   9  11       22.61       19.21      4.54 o
   5   9  11       16.43       17.27      4.09 o
   6   9  11       66.28       72.70      6.13 o
   7   9  11        6.76        3.65      4.48 o
   8   9  11       47.78       46.65      5.65 o
   9   9  11       14.33       23.46      5.88 o
  10   9  11       35.07       30.09      6.47 o
  11   9  11       16.55       11.74      6.85 o
  12   9  11       33.67       34.36     12.32 o
   0  10  11        0.22        5.61      6.10 o
   1  10  11       30.03       27.02      4.97 o
   2  10  11       65.76       55.01      5.97 o
   3  10  11        7.99        9.40      4.78 o
   4  10  11        8.07       11.93      4.98 o
   5  10  11        1.88        8.48      5.26 o
   6  10  11       37.33       49.30      7.50 o
   7  10  11       49.90       56.99      5.16 o
   8  10  11       19.12        5.39      4.74 o
   9  10  11        1.99        3.32      5.66 o
  10  10  11        2.37        6.18      5.61 o
  11  10  11        7.67       17.17      9.08 o
   0  11  11        3.66        6.50      6.62 o
   1  11  11      124.40      110.18      6.84 o
   2  11  11       29.03       31.91      5.58 o
   3  11  11        2.78       -0.08      4.40 o
   4  11  11      222.95      216.98      9.73 o
   5  11  11      174.06      186.88      9.66 o
   6  11  11       49.44       47.61      6.99 o
   7  11  11      262.23      252.34     11.55 o
   8  11  11      138.19      143.77      9.63 o
   9  11  11       28.65       41.20      8.15 o
  10  11  11       32.18       32.36     11.53 o
   0  12  11      566.91      516.32     17.04 o
   1  12  11       30.71       19.94      5.05 o
   2  12  11       69.48       59.78      6.49 o
   3  12  11      245.33      227.93     11.35 o
   4  12  11       49.68       46.28      6.14 o
   5  12  11      203.05      173.12     11.81 o
   6  12  11      107.86      101.17      9.88 o
   7  12  11       10.50        6.14      6.04 o
   8  12  11        6.03        9.63      6.55 o
   9  12  11       22.70       20.71      8.61 o
   0  13  11       49.54       60.66      9.97 o
   1  13  11      296.56      284.58     10.95 o
   2  13  11       75.41       79.36      7.35 o
   3  13  11       53.18       58.44      6.51 o
   4  13  11       19.77       27.33      5.93 o
   5  13  11      105.15      115.97      8.19 o
   6  13  11       26.00       29.32      7.49 o
   7  13  11       41.51       45.74      7.57 o
   8  13  11       39.75       25.62      7.20 o
   0  14  11       16.27        5.36      7.50 o
   1  14  11        7.74        2.09      6.59 o
   2  14  11       33.95       35.06      6.25 o
   3  14  11       11.66       11.22      5.65 o
   4  14  11       32.58       50.72      9.89 o
   5  14  11       28.02       39.54      6.97 o
   6  14  11       49.19       46.75      7.17 o
   7  14  11       31.62       28.49      7.23 o
   0  15  11        4.35       12.87     12.17 o
   1  15  11       11.38       11.81      6.60 o
   2  15  11        5.77       13.31      5.95 o
   3  15  11        2.10        5.60      6.02 o
   4  15  11       30.66       34.33      8.73 o
   5  15  11       15.47       18.76      6.59 o
   0  16  11        0.34        5.28     18.79 o
   1  16  11        4.31       16.74      7.02 o
   2  16  11        9.44       21.78      6.43 o
   3  16  11       18.20       27.65      8.50 o
   0   0  12      192.76      230.19     10.91 o
   1   0  12       10.98        4.79      3.39 o
   2   0  12       71.39       85.72      5.07 o
   3   0  12        0.06        0.03      4.07 o
   4   0  12      549.00      560.07     12.08 o
   5   0  12      260.08      251.23      9.15 o
   6   0  12      465.76      497.94     12.16 o
   7   0  12       94.90       81.49      6.88 o
   8   0  12      296.94      321.16     12.30 o
   9   0  12      692.72      734.53     16.00 o
  10   0  12        5.10       -3.45      6.11 o
  11   0  12        0.92       -0.87      8.08 o
  12   0  12       13.73        5.58      9.42 o
  13   0  12      158.86      211.40     18.53 o
   0   1  12      263.52      275.85      8.76 o
   1   1  12      737.11      768.67      9.47 o
   2   1  12      110.48      121.32      4.47 o
   3   1  12       95.36      108.13      4.67 o
   4   1  12       84.97       89.99      4.57 o
   5   1  12      135.31      145.48      5.69 o
   6   1  12       81.85       85.22      5.25 o
   7   1  12      127.55      111.51      5.78 o
   8   1  12      104.93       91.58      5.69 o
   9   1  12       10.49        5.77      4.76 o
  10   1  12       46.86       39.22      5.64 o
  11   1  12       17.05       14.55      5.58 o
  12   1  12       29.98       23.49      7.49 o
  13   1  12      170.34      208.39     13.91 o
   0   2  12       36.05       39.80      4.83 o
   1   2  12      201.52      212.49      5.55 o
   2   2  12      170.34      160.89      4.95 o
   3   2  12       57.30       63.59      3.89 o
   4   2  12       21.00       16.71      3.26 o
   5   2  12      210.38      207.01      6.22 o
   6   2  12      324.01      332.17      8.16 o
   7   2  12      162.42      167.91      6.76 o
   8   2  12       89.13       89.43      6.55 o
   9   2  12       85.84       95.18      6.56 o
  10   2  12        0.36       -3.95      5.07 o
  11   2  12       28.21       31.07      6.12 o
  12   2  12        7.70        8.66      5.80 o
  13   2  12       17.71       27.70      7.66 o
   0   3  12      114.73      112.59      6.21 o
   1   3  12      172.12      171.96      5.20 o
   2   3  12       17.35       21.77      3.09 o
   3   3  12        6.42        5.02      3.03 o
   4   3  12      101.66      111.56      4.93 o
   5   3  12       18.27       21.55      3.83 o
   6   3  12       24.50       21.82      4.22 o
   7   3  12        9.98        8.89      3.99 o
   8   3  12       42.17       38.36      4.85 o
   9   3  12       64.57       64.38      5.75 o
  10   3  12        7.85        4.63      5.06 o
  11   3  12       29.56       28.53      6.99 o
  12   3  12       20.15       27.00      5.81 o
  13   3  12       14.32       14.19      6.31 o
   0   4  12       50.00       44.87      5.52 o
   1   4  12      222.97      237.18      6.54 o
   2   4  12      126.53      139.08      5.52 o
   3   4  12      132.55      132.32      5.34 o
   4   4  12      194.22      191.75      6.25 o
   5   4  12      120.94      126.35      5.48 o
   6   4  12        7.80        4.76      4.24 o
   7   4  12        2.45        1.68      4.34 o
   8   4  12       88.18       82.41      6.12 o
   9   4  12       22.57       19.39      7.07 o
  10   4  12       28.91       30.06      5.76 o
  11   4  12       25.76       27.68      6.93 o
  12   4  12        4.22       -2.92      5.49 o
  13   4  12        3.95        4.37      6.56 o
   0   5  12       41.93       30.97      5.19 o
   1   5  12      253.99      274.88      6.90 o
   2   5  12      430.33      433.85      8.38 o
   3   5  12      245.08      246.81      6.79 o
   4   5  12       15.76       13.37      3.64 o
   5   5  12      106.94      114.35      5.46 o
   6   5  12       45.29       47.06      4.50 o
   7   5  12       32.36       30.52      4.68 o
   8   5  12       72.49       77.60      6.19 o
   9   5  12       19.95       22.50      5.25 o
  10   5  12      291.09      319.92      9.91 o
  11   5  12       23.49       23.85      6.03 o
  12   5  12       23.84       36.72      8.56 o
  13   5  12        6.57       -2.64      8.11 o
   0   6  12       91.41       94.63      6.64 o
   1   6  12      107.45       99.60      4.73 o
   2   6  12      259.08      278.29      7.07 o
   3   6  12      226.85      228.30      6.57 o
   4   6  12     2682.39     2762.05     24.94 o
   5   6  12       60.34       55.05      4.56 o
   6   6  12       25.09       26.94      4.16 o
   7   6  12       90.72      106.82      5.70 o
   8   6  12        7.16       12.19      4.59 o
   9   6  12      135.13      128.67      6.52 o
  10   6  12       80.08      107.52      7.02 o
  11   6  12       29.53       34.28      5.85 o
  12   6  12       27.73       23.40      6.52 o
   0   7  12      261.71      282.49      9.70 o
   1   7  12      127.35      115.75      4.90 o
   2   7  12       86.50       77.20      4.47 o
   3   7  12       46.65       43.13      3.94 o
   4   7  12      559.35      607.88      9.75 o
   5   7  12       73.76       86.74      5.00 o
   6   7  12       51.27       46.60      4.35 o
   7   7  12       56.23       63.03      4.87 o
   8   7  12       50.74       58.36      4.96 o
   9   7  12      335.17      386.44     10.82 o
  10   7  12       18.64       15.09      4.85 o
  11   7  12        0.18        1.93      5.51 o
  12   7  12       35.80       49.64     11.05 o
   0   8  12       22.21       14.67      4.80 o
   1   8  12        0.50       -0.95      3.51 o
   2   8  12       21.68       18.72      3.16 o
   3   8  12      276.81      286.30      7.20 o
   4   8  12      381.48      382.66      9.36 o
   5   8  12        4.99       10.09      4.35 o
   6   8  12       18.95       21.74      5.00 o
   7   8  12       78.64       93.88      6.66 o
   8   8  12       75.02       70.04      6.38 o
   9   8  12       43.15       46.32      6.83 o
  10   8  12       41.39       42.27      7.61 o
  11   8  12        0.83       -4.73      6.52 o
   0   9  12      223.15      225.70     12.55 o
   1   9  12       26.02       24.38      5.09 o
   2   9  12       20.86       21.68      4.17 o
   3   9  12      154.59      149.54      5.94 o
   4   9  12       20.90       17.46      4.00 o
   5   9  12       28.29       31.74      4.73 o
   6   9  12       75.88       73.28      6.72 o
   7   9  12       98.98      115.38      6.96 o
   8   9  12       73.47       91.40      6.86 o
   9   9  12       11.94       13.07      5.91 o
  10   9  12       42.61       39.32      7.20 o
  11   9  12       21.34       27.71      7.40 o
   0  10  12      374.99      331.38     14.73 o
   1  10  12      210.34      170.84      7.97 o
   2  10  12       54.23       48.54      5.93 o
   3  10  12        0.61       -3.68      5.22 o
   4  10  12       13.21       10.89      5.41 o
   5  10  12       16.59       27.66      6.35 o
   6  10  12       60.95       64.37      6.02 o
   7  10  12        1.18        1.10      4.33 o
   8  10  12       58.97       69.30      6.11 o
   9  10  12        6.95       13.55      6.57 o
  10  10  12       45.37       45.69      9.96 o
   0  11  12       63.42       58.88      8.70 o
   1  11  12       55.51       52.57      7.54 o
   2  11  12       29.75       26.06      5.61 o
   3  11  12       40.53       35.52      6.09 o
   4  11  12       46.73       53.81      6.60 o
   5  11  12       67.16       69.65      7.17 o
   6  11  12      167.18      165.90      9.87 o
   7  11  12      560.78      576.26     23.00 o
   8  11  12      110.74      114.17      9.51 o
   9  11  12       24.97       27.96      9.40 o
   0  12  12        1.79        0.71      7.45 o
   1  12  12       16.82       12.54      6.93 o
   2  12  12       19.87       14.12      7.74 o
   3  12  12       18.61       29.11      6.63 o
   4  12  12       67.63       45.61      6.63 o
   5  12  12       10.18        9.13      5.89 o
   6  12  12       16.09       28.50      6.95 o
   7  12  12        6.23       10.33      6.55 o
   8  12  12       56.38       41.42      8.10 o
   0  13  12        3.39       11.98     12.24 o
   1  13  12        3.16        7.04      5.48 o
   2  13  12       97.29       93.09      7.93 o
   3  13  12        2.99        9.84      5.95 o
   4  13  12       11.95       17.06      6.09 o
   5  13  12       31.15       35.27      7.08 o
   6  13  12       29.25       33.85      6.94 o
   7  13  12       82.91       98.06      9.25 o
   0  14  12        0.02        4.53      9.08 o
   1  14  12       32.67       28.35      7.36 o
   2  14  12       11.66       20.34      6.02 o
   3  14  12       17.24       16.27      6.39 o
   4  14  12        0.26       11.94      7.03 o
   5  14  12        9.37       14.26      6.17 o
   6  14  12        5.80        8.12      8.60 o
   0  15  12       14.27       21.42     20.18 o
   1  15  12       17.90       19.53     12.35 o
   2  15  12       36.39       28.90     10.17 o
   3  15  12       52.62       46.01      7.45 o
   4  15  12       38.61       42.98      7.26 o
   1   0  13        5.75       12.12      6.12 o
   2   0  13      100.56       99.55      8.58 o
   3   0  13       59.83       72.62     11.65 o
   4   0  13        4.92       -0.94      5.74 o
   5   0  13      114.54      163.23     10.36 o
   6   0  13       67.06       69.79      8.24 o
   7   0  13       18.35       10.57      6.67 o
   8   0  13      132.18      151.44     10.82 o
   9   0  13       87.24       82.66      9.44 o
  10   0  13        0.40       -4.48      8.26 o
  11   0  13        7.50       21.65     10.64 o
  12   0  13       10.00       14.81     12.99 o
  13   0  13       32.18       16.76     16.67 o
   0   1  13      729.31      813.19     22.17 o
   1   1  13      377.99      405.85      8.10 o
   2   1  13       38.26       37.68      3.85 o
   3   1  13       19.70       24.19      3.71 o
   4   1  13       19.81       18.19      3.75 o
   5   1  13       12.68       15.38      4.14 o
   6   1  13       27.56       27.50      4.62 o
   7   1  13       45.38       49.06      5.18 o
   8   1  13       41.50       45.49      5.97 o
   9   1  13      125.98      113.65      7.66 o
  10   1  13        4.95       -1.54      5.33 o
  11   1  13       11.21        3.96      5.76 o
  12   1  13       32.24       26.77      8.64 o
  13   1  13        7.20       12.44      8.60 o
   0   2  13       43.26       41.09      5.11 o
   1   2  13       36.23       39.96      3.59 o
   2   2  13        7.79        5.76      3.02 o
   3   2  13      268.22      299.68      6.95 o
   4   2  13       53.64       62.66      4.38 o
   5   2  13        4.28        5.13      3.57 o
   6   2  13       53.35       49.26      5.24 o
   7   2  13       20.98       14.91      4.81 o
   8   2  13      384.90      394.36     10.50 o
   9   2  13       24.07       10.17      5.19 o
  10   2  13       65.39       60.06      6.87 o
  11   2  13        3.33       -5.50      5.51 o
  12   2  13      119.70      131.95      8.99 o
  13   2  13        6.53       -7.00      7.00 o
   0   3  13        9.91        9.70      4.72 o
   1   3  13      125.98      129.97      5.38 o
   2   3  13       21.80       26.58      3.61 o
   3   3  13      561.46      617.42      9.95 o
   4   3  13       27.65       21.04      4.28 o
   5   3  13       63.87       57.58      4.81 o
   6   3  13        2.26        4.15      4.08 o
   7   3  13       23.20       15.44      4.37 o
   8   3  13       61.93       83.50      7.09 o
   9   3  13        8.82       10.99      5.07 o
  10   3  13      142.63      156.97      8.51 o
  11   3  13       46.31       58.01      7.01 o
  12   3  13       17.07       18.59      6.36 o
   0   4  13        0.07        3.42      4.74 o
   1   4  13       52.31       51.75      4.35 o
   2   4  13       26.79       26.53      3.82 o
   3   4  13      114.19      124.57      5.47 o
   4   4  13      361.39      378.98      8.55 o
   5   4  13      190.88      206.31      7.22 o
   6   4  13       73.74       76.47      5.62 o
   7   4  13        3.49        4.51      4.56 o
   8   4  13        9.47        5.77      4.80 o
   9   4  13        7.71       -0.50      5.20 o
  10   4  13       43.25       55.27      7.31 o
  11   4  13       69.01       72.05      7.96 o
  12   4  13       23.19       11.47     10.04 o
   0   5  13       56.94       59.29      6.21 o
   1   5  13       34.58       31.30      3.94 o
   2   5  13       25.40       23.01      3.86 o
   3   5  13     1138.90     1205.86     14.30 o
   4   5  13       16.46        9.86      3.80 o
   5   5  13      289.54      288.71      7.96 o
   6   5  13        8.81        9.51      4.08 o
   7   5  13        4.81        5.08      4.34 o
   8   5  13       61.50       52.64      7.22 o
   9   5  13      353.86      411.98     11.68 o
  10   5  13       42.35       47.95      6.80 o
  11   5  13       10.28        9.58      5.62 o
  12   5  13        3.44        5.44      9.06 o
   0   6  13       55.83       47.79      5.97 o
   1   6  13      233.41      237.01      6.82 o
   2   6  13      287.46      295.36      7.57 o
   3   6  13       95.73       96.52      5.11 o
   4   6  13      420.08      438.38     10.12 o
   5   6  13       80.39       81.43      5.15 o
   6   6  13       49.70       43.95      4.68 o
   7   6  13       54.63       52.80      5.33 o
   8   6  13       42.43       49.04      5.66 o
   9   6  13        1.93        1.81      4.41 o
  10   6  13       47.77       39.94      6.37 o
  11   6  13      123.05      141.45      8.30 o
  12   6  13       48.64       36.36      6.94 o
   0   7  13       32.75       31.73      6.07 o
   1   7  13      155.46      161.55      5.86 o
   2   7  13      135.59      136.36      5.61 o
   3   7  13       56.13       51.57      4.30 o
   4   7  13       45.00       49.03      4.53 o
   5   7  13       98.69      105.78      5.35 o
   6   7  13       19.30       15.22      4.02 o
   7   7  13       20.86       23.54      4.37 o
   8   7  13       67.46       76.57      5.35 o
   9   7  13      411.76      460.95     15.60 o
  10   7  13       31.31       34.43      6.14 o
  11   7  13        4.64        1.51      5.71 o
   0   8  13        0.72       -1.29      5.39 o
   1   8  13      170.23      177.78      5.69 o
   2   8  13       33.85       29.09      4.25 o
   3   8  13       98.85       76.81      4.25 o
   4   8  13      117.27      109.82      5.68 o
   5   8  13       23.29       21.95      4.17 o
   6   8  13       21.28       16.65      5.08 o
   7   8  13       15.10       14.33      5.19 o
   8   8  13       82.00       76.14      7.27 o
   9   8  13       13.26        5.11      6.47 o
  10   8  13       18.22        7.27      9.25 o
  11   8  13       11.13       28.08      9.46 o
   0   9  13        4.57        9.87      7.18 o
   1   9  13        9.75        6.40      5.34 o
   2   9  13      174.54      182.55      6.58 o
   3   9  13       64.72       67.96      5.00 o
   4   9  13       12.94       12.65      4.34 o
   5   9  13       54.62       46.15      5.16 o
   6   9  13      190.76      177.02      7.98 o
   7   9  13       14.03       11.84      5.22 o
   8   9  13       13.28       11.87      5.47 o
   9   9  13      249.29      244.08     11.98 o
  10   9  13       21.86       22.39      7.21 o
   0  10  13       16.86       18.16      7.87 o
   1  10  13       45.66       39.71      5.90 o
   2  10  13      107.07      108.03      7.57 o
   3  10  13       10.10       -0.92      5.07 o
   4  10  13        1.51        8.32      5.49 o
   5  10  13       63.15       71.75      8.85 o
   6  10  13       91.35       89.01      5.95 o
   7  10  13        7.66       10.73      4.83 o
   8  10  13       27.22       27.80      5.80 o
   9  10  13       10.62       -4.01      6.38 o
   0  11  13        6.41        1.48      8.82 o
   1  11  13       30.73       27.98      5.77 o
   2  11  13       28.28       24.62      6.23 o
   3  11  13       12.54       11.73      5.68 o
   4  11  13       19.94       26.81      6.30 o
   5  11  13       53.13       64.72      7.51 o
   6  11  13       25.58       24.05      6.82 o
   7  11  13      154.96      139.83      9.96 o
   8  11  13       43.75       68.49      8.61 o
   0  12  13       43.64       30.91      8.41 o
   1  12  13       56.13       36.88      6.47 o
   2  12  13      168.97      143.84      9.13 o
   3  12  13        0.08        0.83      5.50 o
   4  12  13        1.51        8.68      5.98 o
   5  12  13        8.00       17.99      6.41 o
   6  12  13       14.35       21.68      6.75 o
   7  12  13       23.52       27.48      7.46 o
   0  13  13       14.53        1.51     12.05 o
   1  13  13       21.02       17.22      6.25 o
   2  13  13        3.95       12.96      6.63 o
   3  13  13       28.36       32.29     12.07 o
   4  13  13        7.72       14.69      7.15 o
   5  13  13       14.51       13.26      8.27 o
   6  13  13       70.36       91.84      8.83 o
   0  14  13       13.85       13.82     26.87 o
   1  14  13        7.14       12.82      7.71 o
   2  14  13        8.75       11.43      6.12 o
   3  14  13       11.68       12.06      8.20 o
   4  14  13        0.78       13.68      8.63 o
   0  15  13       13.33      -31.71     31.71 o
   0   0  14      211.77      234.81     24.65 o
   1   0  14      152.13      160.92     10.66 o
   2   0  14        6.16       -6.32      6.32 o
   3   0  14        8.61       -1.03      6.08 o
   4   0  14        4.78        6.32      6.57 o
   5   0  14       14.18       14.27      6.81 o
   6   0  14      127.68      136.90     10.42 o
   7   0  14      164.33      152.94     12.47 o
   8   0  14      977.54      991.13     23.51 o
   9   0  14        0.00       -2.06      7.69 o
  10   0  14       19.86       -0.94      8.56 o
  11   0  14       72.03       58.40     12.70 o
  12   0  14        0.46        2.99     12.95 o
   0   1  14      163.90      163.63     10.40 o
   1   1  14       44.85       46.38      5.29 o
   2   1  14       49.39       55.58      5.47 o
   3   1  14      152.94      144.72      7.20 o
   4   1  14        8.95       11.37      4.80 o
   5   1  14       56.84       61.29      5.86 o
   6   1  14       33.87       24.89      5.21 o
   7   1  14      204.66      206.20      9.11 o
   8   1  14       15.31        7.57      5.74 o
   9   1  14      131.36      132.02      8.72 o
  10   1  14       28.60       20.94      6.44 o
  11   1  14       23.19       27.54      6.96 o
  12   1  14        0.15        2.06      7.15 o
   0   2  14      132.23      151.25      9.00 o
   1   2  14       79.30       89.87      5.43 o
   2   2  14      127.17      135.88      6.12 o
   3   2  14       61.46       59.45      5.28 o
   4   2  14       16.15       12.64      4.69 o
   5   2  14       66.23       59.39      6.06 o
   6   2  14      114.58      107.85      7.20 o
   7   2  14       37.85       25.71      5.74 o
   8   2  14      309.57      341.64     12.95 o
   9   2  14       48.11       42.69      6.46 o
  10   2  14       28.08       29.56      6.33 o
  11   2  14       10.71        6.22      6.68 o
  12   2  14       11.05        8.67      7.14 o
   0   3  14        0.00       -4.50      4.50 o
   1   3  14       61.02       69.37      4.57 o
   2   3  14       47.91       47.74      4.62 o
   3   3  14      123.48      132.27      5.77 o
   4   3  14        3.96        4.83      3.74 o
   5   3  14       68.83       78.10      5.36 o
   6   3  14        5.79        7.95      4.52 o
   7   3  14        8.35        4.05      4.78 o
   8   3  14       77.92       52.12      7.24 o
   9   3  14       36.20       27.55      5.91 o
  10   3  14        3.84        2.98      6.16 o
  11   3  14       75.81       95.69      8.80 o
  12   3  14        6.58        6.15      6.68 o
   0   4  14       77.10       85.70      8.36 o
   1   4  14      146.18      153.64      6.29 o
   2   4  14      134.97      142.96      5.95 o
   3   4  14       11.20       16.82      4.34 o
   4   4  14       52.22       62.84      5.17 o
   5   4  14       98.14      119.21      6.41 o
   6   4  14       67.32       62.49      5.53 o
   7   4  14       11.41        3.01      5.43 o
   8   4  14      113.38      114.08      7.90 o
   9   4  14       49.71       53.00      9.81 o
  10   4  14        7.34        1.72      7.90 o
  11   4  14       21.63       31.26      9.55 o
   0   5  14      137.39      129.26     11.13 o
   1   5  14       16.31       13.23      3.86 o
   2   5  14      285.87      315.89      7.95 o
   3   5  14      185.55      168.43      6.44 o
   4   5  14      430.37      456.08      9.28 o
   5   5  14       85.21       71.83      5.53 o
   6   5  14       18.10       21.07      4.71 o
   7   5  14        5.15        7.41      4.88 o
   8   5  14        6.56        1.05      5.04 o
   9   5  14      225.92      257.39     10.53 o
  10   5  14        1.43        4.75     10.34 o
  11   5  14      101.96       88.43      7.59 o
   0   6  14       58.07       68.81      9.76 o
   1   6  14       86.71       87.94      5.25 o
   2   6  14      299.71      313.01      7.91 o
   3   6  14      335.55      337.20      8.14 o
   4   6  14      286.29      310.88      8.05 o
   5   6  14       69.59       73.88      5.25 o
   6   6  14       36.97       27.74      4.99 o
   7   6  14       20.67       16.04      4.92 o
   8   6  14       30.15       31.81      5.86 o
   9   6  14       33.28       38.55      6.04 o
  10   6  14       27.66       27.01      6.25 o
  11   6  14       56.70       74.81     10.00 o
   0   7  14      230.40      242.37     10.02 o
   1   7  14      156.41      163.27      6.13 o
   2   7  14      138.78      141.81      5.83 o
   3   7  14      121.16      114.91      5.39 o
   4   7  14        2.30        0.53      3.72 o
   5   7  14       31.92       32.02      4.49 o
   6   7  14       13.85        8.88      4.18 o
   7   7  14        5.34        0.36      6.55 o
   8   7  14      120.15      136.58      6.58 o
   9   7  14       64.95       70.56      7.52 o
  10   7  14       42.48       35.19     10.51 o
   0   8  14      318.40      325.76     10.88 o
   1   8  14       50.04       50.93      5.82 o
   2   8  14      149.93      138.55      6.59 o
   3   8  14       54.22       64.33      4.47 o
   4   8  14       18.20       18.48      4.39 o
   5   8  14       24.08       18.68      4.98 o
   6   8  14       24.10       27.62      4.72 o
   7   8  14       48.07       44.20      6.18 o
   8   8  14        0.82        5.48      6.34 o
   9   8  14        0.63       -6.74      6.74 o
  10   8  14        8.30        4.21      6.91 o
   0   9  14      308.01      306.60     15.06 o
   1   9  14       17.31        8.50      5.10 o
   2   9  14        0.59       -3.85      3.85 o
   3   9  14        2.48        4.60      4.37 o
   4   9  14        6.02        7.18      4.53 o
   5   9  14       35.11       38.14      5.43 o
   6   9  14       23.11       20.91      7.10 o
   7   9  14       18.86       17.73      5.61 o
   8   9  14        7.18       19.87      7.53 o
   9   9  14        1.58        3.28     10.75 o
   0  10  14      174.02      178.47     16.69 o
   1  10  14       22.57       16.10      5.75 o
   2  10  14       32.07       24.03      5.79 o
   3  10  14       10.09       14.23      7.55 o
   4  10  14        1.41        9.07      6.14 o
   5  10  14        5.37        9.76      7.52 o
   6  10  14       29.68       35.67      5.15 o
   7  10  14       16.10       21.12      5.40 o
   8  10  14       35.85       37.96      7.43 o
   0  11  14       22.53        7.33      7.84 o
   1  11  14       12.38       12.70      5.80 o
   2  11  14       19.83       15.26      6.66 o
   3  11  14       31.12       45.75      7.03 o
   4  11  14       58.57       63.12      7.56 o
   5  11  14       37.67       38.64      8.29 o
   6  11  14      121.41      134.06      9.77 o
   7  11  14       17.80       17.72      7.36 o
   0  12  14       73.43       63.97     10.23 o
   1  12  14       40.71       40.28      6.95 o
   2  12  14       98.96      107.22      9.10 o
   3  12  14       23.44       17.95      6.45 o
   4  12  14       15.35       18.32      7.15 o
   5  12  14       77.64       85.83      8.49 o
   6  12  14       39.77       46.40      8.05 o
   0  13  14        5.97       17.09     10.60 o
   1  13  14        6.44       10.53      7.75 o
   2  13  14       13.48       10.47      6.47 o
   3  13  14       78.32       97.44      9.15 o
   4  13  14       48.86       57.76      7.76 o
   0  14  14       50.96       48.51     22.35 o
   1  14  14       27.74       22.42      9.46 o
   1   0  15       64.04       49.09      7.91 o
   2   0  15        1.13        2.13      6.69 o
   3   0  15        4.18        7.90      6.83 o
   4   0  15        3.38        7.59      6.97 o
   5   0  15       18.39       13.92     10.75 o
   6   0  15       66.20       61.64      8.85 o
   7   0  15      185.80      205.11     16.57 o
   8   0  15      326.83      297.19     15.09 o
   9   0  15        1.95        9.11      8.79 o
  10   0  15        3.88        2.74     14.71 o
  11   0  15       25.47       29.63     14.50 o
   0   1  15       17.88        1.14      6.67 o
   1   1  15        3.22        1.79      4.60 o
   2   1  15       57.34       54.73      5.87 o
   3   1  15      252.23      249.83     10.64 o
   4   1  15       29.61       20.41      5.30 o
   5   1  15       11.98        2.76      4.97 o
   6   1  15       46.73       53.02      6.47 o
   7   1  15       46.14       43.42      6.86 o
   8   1  15       24.53       20.22      8.30 o
   9   1  15        3.71       -4.43      7.41 o
  10   1  15        7.67       -3.32      6.26 o
  11   1  15      102.01      101.20      9.16 o
   0   2  15       68.64       66.58      8.55 o
   1   2  15        8.50        2.09      4.69 o
   2   2  15       48.86       48.92      5.70 o
   3   2  15       21.86       14.34      5.25 o
   4   2  15        7.60        3.45      5.30 o
   5   2  15       23.44       19.53      5.78 o
   6   2  15        6.08       -5.81      5.81 o
   7   2  15      173.76      161.60     11.16 o
   8   2  15      116.90      108.46      8.52 o
   9   2  15       32.95       26.22      6.67 o
  10   2  15        8.23       11.29      6.57 o
  11   2  15      153.79      198.16     11.45 o
   0   3  15      320.65      328.32     17.48 o
   1   3  15       40.51       43.83      7.25 o
   2   3  15       97.92       97.17      7.93 o
   3   3  15      106.04      123.13      8.24 o
   4   3  15       36.88       36.94      6.52 o
   5   3  15       74.83       69.00      7.02 o
   6   3  15       39.68       35.36      6.43 o
   7   3  15       33.98       25.25      6.33 o
   8   3  15       48.90       36.01      7.13 o
   9   3  15       92.69       83.97      8.12 o
  10   3  15        3.48       11.15      6.92 o
  11   3  15       31.47       24.66      7.57 o
   0   4  15       13.56       10.94      7.53 o
   1   4  15      196.21      209.43      7.42 o
   2   4  15       53.47       62.83      5.23 o
   3   4  15      171.78      160.37      6.90 o
   4   4  15       26.85       27.06      4.80 o
   5   4  15       29.77       30.46      5.86 o
   6   4  15        0.10       -5.10      5.10 o
   7   4  15       33.56       27.98      6.28 o
   8   4  15      101.33      119.97     10.97 o
   9   4  15       23.67       26.38      7.49 o
  10   4  15       11.49       12.36      7.53 o
   0   5  15      434.91      476.06     13.38 o
   1   5  15       38.38       43.99      4.84 o
   2   5  15       98.15       95.51      5.57 o
   3   5  15      217.74      234.54      7.69 o
   4   5  15       74.10       84.04      5.79 o
   5   5  15       14.78       13.52      4.56 o
   6   5  15        9.57       11.53      4.90 o
   7   5  15        2.36        2.71      5.37 o
   8   5  15       60.31       52.45      7.72 o
   9   5  15        5.57        2.11      6.57 o
  10   5  15       16.61       26.66      8.31 o
   0   6  15      202.50      216.22     11.06 o
   1   6  15       31.87       30.85      4.87 o
   2   6  15      733.05      789.82     15.69 o
   3   6  15       82.81       75.53      5.34 o
   4   6  15       19.10       12.45      4.43 o
   5   6  15       39.39       36.77      5.87 o
   6   6  15        3.31       -1.57      4.55 o
   7   6  15       10.35        8.21      5.12 o
   8   6  15      146.84      170.56      8.60 o
   9   6  15        1.01       -5.50      5.69 o
  10   6  15        5.82        5.74      8.18 o
   0   7  15       43.38       47.13      6.71 o
   1   7  15       49.49       47.46      4.75 o
   2   7  15      113.88      127.90      6.29 o
   3   7  15       31.68       26.88      4.38 o
   4   7  15       23.00       12.66      4.12 o
   5   7  15       38.80       40.76      4.98 o
   6   7  15       67.50       66.37      5.84 o
   7   7  15       56.51       56.96      5.85 o
   8   7  15       26.29       21.30      5.66 o
   9   7  15        6.43       -0.15      5.94 o
   0   8  15        0.61        1.24      5.20 o
   1   8  15       83.34       86.78      5.16 o
   2   8  15      338.12      357.36      8.26 o
   3   8  15        0.38        5.33      5.71 o
   4   8  15        7.08       -0.54      4.93 o
   5   8  15       28.30       27.48      6.42 o
   6   8  15       41.10       30.77      5.18 o
   7   8  15       19.38       20.50      6.45 o
   8   8  15       17.36       13.24      8.65 o
   9   8  15        6.46        6.70      7.11 o
   0   9  15        1.93        7.10      5.77 o
   1   9  15       84.54       82.83      6.45 o
   2   9  15       73.14       67.45      5.36 o
   3   9  15        7.82        7.92      4.43 o
   4   9  15        2.70        4.02      4.67 o
   5   9  15        3.83        7.02      4.99 o
   6   9  15      107.75      121.18      8.47 o
   7   9  15       15.84       24.53      6.48 o
   8   9  15      121.64      138.48     11.53 o
   0  10  15       67.47       60.98     10.16 o
   1  10  15       41.23       28.50      6.60 o
   2  10  15       13.32       10.71      5.72 o
   3  10  15       21.80       17.32      8.03 o
   4  10  15        2.78        9.85      6.34 o
   5  10  15       35.43       39.19      6.03 o
   6  10  15        1.74        7.62      4.89 o
   7  10  15       12.19       23.20      5.66 o
   0  11  15       60.60       44.64     14.95 o
   1  11  15       13.57       14.52      7.84 o
   2  11  15       67.47       68.43      9.71 o
   3  11  15        7.13       17.47      7.07 o
   4  11  15        7.01       10.16      6.50 o
   5  11  15       19.08       30.28      7.46 o
   6  11  15       24.08       37.00      7.88 o
   0  12  15        1.20        6.54      8.95 o
   1  12  15       84.41       77.50     10.95 o
   2  12  15       86.44       82.20     10.99 o
   3  12  15        1.18       13.87      6.67 o
   4  12  15        6.55       16.54      6.82 o
   0  13  15        2.08       -8.28     18.72 o
   1  13  15       43.15       47.02     12.76 o
   0   0  16       39.95       43.25     13.27 o
   1   0  16       20.61       22.43      7.72 o
   2   0  16       21.02       29.85      7.81 o
   3   0  16       51.56       48.68      8.84 o
   4   0  16       21.11       13.28      7.46 o
   5   0  16       40.19       52.27     14.18 o
   6   0  16      166.63      178.19     12.43 o
   7   0  16       26.76       13.47      8.34 o
   8   0  16       77.74       54.60      9.65 o
   9   0  16        0.81       -1.79      8.97 o
  10   0  16      185.77      186.84     17.62 o
   0   1  16        9.33       -2.91      6.87 o
   1   1  16      149.98      169.70      8.21 o
   2   1  16       74.75       71.46      6.46 o
   3   1  16      211.21      204.41     12.66 o
   4   1  16        7.89        6.22      5.21 o
   5   1  16        8.37        9.25      5.46 o
   6   1  16       14.50        9.79      6.33 o
   7   1  16      111.56      137.35     10.07 o
   8   1  16       30.58       19.16      6.78 o
   9   1  16        7.12       -2.08      9.74 o
  10   1  16       93.22      121.70      9.67 o
   0   2  16       33.37       27.55     11.62 o
   1   2  16       81.13       88.98      6.77 o
   2   2  16       17.40       17.36      6.04 o
   3   2  16       44.32       47.25      6.64 o
   4   2  16      170.29      156.65     11.81 o
   5   2  16       24.07       19.01      7.43 o
   6   2  16       56.23       51.38      8.13 o
   7   2  16       10.23       -2.54      6.11 o
   8   2  16        4.15       -0.22      6.23 o
   9   2  16        0.89       -6.35      6.35 o
  10   2  16       97.32      114.21     11.73 o
   0   3  16        1.07       -0.38      8.71 o
   1   3  16       58.97       65.77      7.98 o
   2   3  16       68.08       50.94      8.60 o
   3   3  16       26.77       16.22      6.82 o
   4   3  16       45.10       35.80      8.20 o
   5   3  16       49.25       38.43      7.56 o
   6   3  16        0.43       -5.77      5.77 o
   7   3  16       16.58       14.63      6.90 o
   8   3  16        2.55       -6.36      6.36 o
   9   3  16       33.10       49.47      7.62 o
  10   3  16       30.26       29.88      7.77 o
   0   4  16       12.14        1.81      9.05 o
   1   4  16       41.83       38.98      7.08 o
   2   4  16      222.06      221.94     11.04 o
   3   4  16       37.77       26.65      7.70 o
   4   4  16       37.02       30.09      7.27 o
   5   4  16        1.03       -6.10      6.10 o
   6   4  16       15.20       15.47      7.13 o
   7   4  16       15.67        0.82     10.80 o
   8   4  16       10.72       12.61      7.40 o
   9   4  16       44.00       48.66      8.99 o
   0   5  16        5.65       -6.41      6.41 o
   1   5  16      362.05      365.55     11.24 o
   2   5  16        0.01       -3.21      4.62 o
   3   5  16       32.71       21.28      6.00 o
   4   5  16        0.17        5.47      5.04 o
   5   5  16       21.10       12.26      5.94 o
   6   5  16       40.96       29.78      6.39 o
   7   5  16      132.25      148.60     10.31 o
   8   5  16       28.79       26.27      7.36 o
   9   5  16        6.34       19.72      7.93 o
   0   6  16      241.32      248.74     11.15 o
   1   6  16      257.34      259.02      8.60 o
   2   6  16      425.24      465.11     15.15 o
   3   6  16       26.29       19.58      5.88 o
   4   6  16       22.75       23.20      4.94 o
   5   6  16        2.43        2.71      4.71 o
   6   6  16       28.50       15.94      6.31 o
   7   6  16       11.58        3.51      7.20 o
   8   6  16       24.85       36.88      7.09 o
   9   6  16       39.55       45.23      7.45 o
   0   7  16        6.70       -5.89      5.89 o
   1   7  16        8.60        5.41      5.89 o
   2   7  16       28.19       37.45      5.09 o
   3   7  16      204.19      194.11      7.16 o
   4   7  16       11.65        4.86      5.37 o
   5   7  16       21.58       16.88      4.80 o
   6   7  16        4.35        7.79      5.00 o
   7   7  16      348.42      382.84     11.32 o
   8   7  16       28.84       21.41      5.80 o
   0   8  16       64.17       64.63      9.42 o
   1   8  16       98.76       97.00      6.59 o
   2   8  16      147.44      150.07      8.10 o
   3   8  16        0.85        2.94      6.80 o
   4   8  16       24.35       26.27      4.91 o
   5   8  16        4.00        5.53      5.94 o
   6   8  16       22.88       10.29      6.84 o
   7   8  16        2.01       -5.27      6.03 o
   0   9  16      160.53      145.21     12.56 o
   1   9  16       26.79       23.72      6.66 o
   2   9  16       28.59       33.61      7.18 o
   3   9  16        7.87       11.39      7.72 o
   4   9  16        6.10        7.95      8.00 o
   5   9  16        4.50        9.60      5.45 o
   6   9  16       16.13       17.52      6.22 o
   0  10  16       19.04       14.20     11.12 o
   1  10  16       35.19       36.89      7.17 o
   2  10  16       29.37       35.21      8.15 o
   3  10  16       38.67       33.68      7.22 o
   4  10  16       46.59       52.16      7.85 o
   5  10  16       16.68       16.14      7.00 o
   0  11  16       15.43        7.71     15.66 o
   1  11  16       19.51       10.67      9.07 o
   2  11  16       26.93       37.15     10.24 o
   3  11  16        0.33       10.02      6.77 o
   4  11  16       10.87       25.37      7.25 o
   1   0  17       13.68       -4.47      7.22 o
   2   0  17       11.00       -0.85      8.93 o
   3   0  17        1.27        0.31      7.81 o
   4   0  17       20.34       20.98      8.58 o
   5   0  17       19.17       10.92      8.33 o
   6   0  17       15.06        5.52     12.14 o
   7   0  17       12.08        5.07      8.77 o
   8   0  17        3.59       -8.20      9.32 o
   9   0  17        0.28       -8.75     11.69 o
   0   1  17        0.01       -2.38      7.50 o
   1   1  17       33.52       23.51      7.17 o
   2   1  17       62.74       53.89      6.53 o
   3   1  17       26.73       29.79      6.00 o
   4   1  17       28.10       23.10      5.99 o
   5   1  17       16.30       11.57      6.48 o
   6   1  17       13.81        4.36      7.45 o
   7   1  17       10.97        3.05      6.71 o
   8   1  17       10.50       10.49      6.93 o
   9   1  17        4.46       -0.09      7.02 o
   0   2  17       92.34       86.73     15.86 o
   1   2  17       22.85       12.12      7.00 o
   2   2  17       60.83       59.97      7.42 o
   3   2  17       19.76       23.68      6.57 o
   4   2  17       54.05       36.11      6.96 o
   5   2  17       23.84       12.75      6.72 o
   6   2  17        1.70        7.39      6.48 o
   7   2  17       62.46       68.62      8.08 o
   8   2  17       10.94       -2.65      9.55 o
   9   2  17       16.99        0.89      9.35 o
   0   3  17       89.05       91.35     12.99 o
   1   3  17      151.38      162.16     12.17 o
   2   3  17       16.28        4.51      6.68 o
   3   3  17        9.89        0.87      6.90 o
   4   3  17        9.03       -1.41     11.23 o
   5   3  17        9.15       -4.63      8.96 o
   6   3  17       48.58       29.44      8.00 o
   7   3  17       65.70       54.76      8.51 o
   8   3  17       40.12       44.92      8.16 o
   0   4  17      162.78      154.60     14.86 o
   1   4  17       79.35       72.19      9.94 o
   2   4  17       60.77       52.92      8.17 o
   3   4  17       27.02        2.73     11.15 o
   4   4  17        1.57       -6.58      6.58 o
   5   4  17       11.06       -5.33      6.85 o
   6   4  17       69.22       61.77     10.59 o
   7   4  17       38.82       21.82      7.92 o
   8   4  17       32.28       29.08      9.44 o
   0   5  17       12.65       -4.03      8.80 o
   1   5  17      163.94      157.00     12.39 o
   2   5  17       28.78       22.79      7.77 o
   3   5  17      101.95       87.78      8.80 o
   4   5  17        7.68        1.17      7.18 o
   5   5  17        0.15       -6.60      6.60 o
   6   5  17        9.44       -4.71      6.91 o
   7   5  17       94.24       94.37      9.51 o
   8   5  17       35.91       32.46      8.64 o
   0   6  17      201.80      204.48     15.13 o
   1   6  17        2.43       -6.89      6.89 o
   2   6  17      241.90      239.76     11.35 o
   3   6  17        6.85       -0.79      6.22 o
   4   6  17       26.34       10.56     10.63 o
   5   6  17       32.89       19.13      8.87 o
   6   6  17        0.65       -7.50      7.50 o
   7   6  17        2.67        1.38      7.15 o
   0   7  17       83.73       88.96      9.19 o
   1   7  17      100.38       96.66      9.97 o
   2   7  17       74.87       68.04      6.40 o
   3   7  17       33.37       33.02      6.33 o
   4   7  17       27.76        8.35      5.95 o
   5   7  17        9.91       17.73      6.53 o
   6   7  17      147.37      165.74     10.91 o
   7   7  17      121.93      125.87     14.70 o
   0   8  17        0.00        1.62      6.23 o
   1   8  17      103.10       99.13      8.14 o
   2   8  17       19.23       25.57      7.75 o
   3   8  17       38.60       44.27      5.15 o
   4   8  17       11.13       14.36      7.06 o
   5   8  17       59.92       56.38      9.33 o
   6   8  17        6.58       12.81      5.55 o
   0   9  17        7.40        8.77     10.60 o
   1   9  17       68.87       55.41      8.42 o
   2   9  17       55.74       59.87      8.29 o
   3   9  17       20.32       24.00      8.71 o
   4   9  17       20.22       17.61      7.34 o
   5   9  17        6.35       -7.42     16.01 o
   0  10  17        0.00       -9.52     10.63 o
   1  10  17        1.10       -3.05      7.91 o
   2  10  17       59.36       66.66     11.55 o
   3  10  17       13.66       12.54     10.03 o
   0   0  18        0.00       -8.39     12.99 o
   1   0  18       21.60        5.47      8.18 o
   2   0  18       27.56       21.44      8.70 o
   3   0  18       46.44       46.90     12.94 o
   4   0  18        1.39       -8.09      8.09 o
   5   0  18       46.66       31.44      9.43 o
   6   0  18        0.36       -9.51     10.23 o
   7   0  18        3.53       -2.67     13.62 o
   0   1  18        7.88       -1.12      8.09 o
   1   1  18       11.42       -2.04      6.82 o
   2   1  18       39.66       33.15      7.52 o
   3   1  18        1.14        0.16      5.81 o
   4   1  18        5.97       -0.10      7.40 o
   5   1  18       90.38       87.67      8.62 o
   6   1  18        1.44       -6.46      6.46 o
   7   1  18       18.48       15.19     10.51 o
   0   2  18       44.70       20.47     13.81 o
   1   2  18        1.15       -5.46      6.68 o
   2   2  18       45.09       52.75      8.33 o
   3   2  18       23.18       16.71      6.81 o
   4   2  18       52.16       40.07      7.57 o
   5   2  18       18.92       14.77      8.82 o
   6   2  18        3.67       -5.98      7.82 o
   7   2  18        0.50       -7.20      7.20 o
   0   3  18       74.00       62.07     12.70 o
   1   3  18       12.61        5.40      7.51 o
   2   3  18       39.57       34.34      8.38 o
   3   3  18       39.19       24.08      8.04 o
   4   3  18       36.31       39.27      8.44 o
   5   3  18        8.84       11.21     10.88 o
   6   3  18        3.81      -10.58     15.16 o
   7   3  18       13.16       -0.75      9.37 o
   0   4  18       58.09       45.94     14.95 o
   1   4  18      174.29      161.26     10.93 o
   2   4  18       41.37       37.88      8.06 o
   3   4  18       23.62       16.53      7.49 o
   4   4  18        6.22       -7.88      7.88 o
   5   4  18       11.39       -3.87      7.39 o
   6   4  18       57.24       42.91      8.74 o
   7   4  18       22.72       22.53      9.70 o
   0   5  18       80.52       89.98     12.83 o
   1   5  18      103.71       94.79      9.16 o
   2   5  18      117.87      110.55     13.26 o
   3   5  18       41.48       34.21     10.44 o
   4   5  18        9.41        8.53      7.32 o
   5   5  18       33.35       14.28      7.74 o
   6   5  18       46.28       34.77      8.23 o
   0   6  18       81.97       61.80     15.08 o
   1   6  18       98.67       97.71     11.63 o
   2   6  18       43.69       33.59     15.00 o
   3   6  18       65.93       60.50     11.40 o
   4   6  18        4.92       -7.27      7.27 o
   5   6  18        1.39       -7.91      9.94 o
   0   7  18      158.23      135.20     16.46 o
   1   7  18        6.93       -4.87      7.95 o
   2   7  18       24.65        3.23      9.64 o
   3   7  18        4.40       -6.17      6.32 o
   4   7  18        3.27       -8.49      8.49 o
   0   8  18       91.40       69.43      9.52 o
   1   8  18       36.68       35.70      6.84 o
   2   8  18       40.57       25.18      6.41 o
   3   8  18        6.90       -3.89      7.63 o
   1   0  19        1.29        9.15      9.05 o
   2   0  19       16.06       13.58      9.23 o
   3   0  19       20.66       14.01      9.14 o
   4   0  19        1.88       -1.46      8.76 o
   5   0  19       38.91       35.35     15.27 o
   0   1  19        1.72       -7.88      7.88 o
   1   1  19       32.88       24.50      7.26 o
   2   1  19       28.11       10.40      6.32 o
   3   1  19       29.61       24.21      6.99 o
   4   1  19        1.22       -3.40      6.85 o
   5   1  19       77.06       58.93      8.59 o
   0   2  19       27.86       32.35     12.27 o
   1   2  19        0.57       -5.99      8.55 o
   2   2  19       13.19       -7.38      7.38 o
   3   2  19        6.35       -2.55      7.32 o
   4   2  19       32.63       27.51      7.58 o
   5   2  19       16.56        1.01      8.30 o
   0   3  19       24.20       11.63     11.36 o
   1   3  19       14.74        0.71      8.62 o
   2   3  19       38.03       22.18      8.38 o
   3   3  19       12.99       -5.67     10.85 o
   4   3  19       29.51       32.97     10.51 o
   5   3  19       40.98       33.01      9.92 o
   0   4  19       11.46       22.61     11.65 o
   1   4  19       77.34       81.62     13.62 o
   2   4  19       33.41       17.85      9.96 o
   3   4  19       13.43       -2.89     11.71 o
   4   4  19        4.61       -7.27      7.27 o
   0   5  19       33.23       14.24     11.19 o
   1   5  19      147.51      129.82     10.29 o
   2   5  19       31.28       18.95      8.02 o
   3   5  19        0.52       -7.38      7.38 o
   4   5  19        3.16       -9.53     24.32 o
   0   6  19      657.13      702.34     25.67 o
   1   6  19        4.18       -8.32      8.32 o
   2   6  19       59.82       51.28      8.51 o
   0   0  20        4.29       21.71     18.69 o
   1   0  20        6.43       -9.49      9.49 o
   2   0  20        8.02       -9.00     10.29 o
   0   1  20        1.43       -5.04      9.14 o
   1   1  20        1.60       -6.34      6.34 o
   2   1  20       10.27       -0.83      6.87 o
   0   2  20        3.97       -7.57     19.13 o
   1   2  20       21.87       16.39      9.18 o
   2   2  20       18.97       -1.37     13.40 o
   0   3  20        1.11      -24.17     24.17 o
 
